# Supplementary material for: Immune Clearance of Attenuated Rabies Virus Results in Neuronal Survival with Altered Gene Expression
Source: PLoS Pathog. 2012 Oct 11;8(10):e1002971. doi: 10.1371/journal.ppat.1002971 (PMC3469654; doi:10.1371/journal.ppat.1002971)
Supplement: Table S1 — Microarray analysis of RABV-infected neurons 3 months after infection. Our analysis identified 1248 genes differentially expressed between the sorted groups (infected vs. uninfected, ≥1.5 fold change, p<0.05), 361 genes of which were down-regulated, 887 genes that were up-regulated. Gene expression levels ranged from 3.09-fold up-regulation to 2.72-fold down-regulation. (XLSX) [file ppat.1002971.s002.xlsx]

## Sheet: 1.5F_0.05P_G vs R_1248
Transcripts Cluster Id	Gene Symbol	Gene Description	p-value	Fold Change (absolute)	Regulation	Uninfected (raw)	Infected (raw)	Uninfected (normalized)	Infected (normalized)	Genbank	Entrez Gene
10380059	Rnu3b1|Rnu3b2|Rnu3b4|Rnu3b3	U3B small nuclear RNA 1 | U3B small nuclear RNA 2 | U3B small nuclear RNA 4 | U3B small nuclear RNA 3	0.00464687	3.09135	up	177.538	550.468	-0.759388	0.868848		19858 | 19859 | 19861 | 19860
10380063	Rnu3b1|Rnu3b2|Rnu3b4|Rnu3b3	U3B small nuclear RNA 1 | U3B small nuclear RNA 2 | U3B small nuclear RNA 4 | U3B small nuclear RNA 3	0.00463807	3.09111	up	177.506	550.324	-0.758956	0.869168		19858 | 19859 | 19861 | 19860
10380065	Rnu3b1|Rnu3b2|Rnu3b4|Rnu3b3	U3B small nuclear RNA 1 | U3B small nuclear RNA 2 | U3B small nuclear RNA 4 | U3B small nuclear RNA 3	0.00465932	3.0904	up	177.582	550.438	-0.758657	0.869137		19858 | 19859 | 19861 | 19860
10380061	Rnu3b1|Rnu3b2|Rnu3b4|Rnu3b3	U3B small nuclear RNA 1 | U3B small nuclear RNA 2 | U3B small nuclear RNA 4 | U3B small nuclear RNA 3	0.00464203	3.09026	up	177.552	550.315	-0.758974	0.868757		19858 | 19859 | 19861 | 19860
10399121	Ptprn2	protein tyrosine phosphatase, receptor type, N polypeptide 2	0.00107185	3.06142	up	96.7782	296.082	-0.831171	0.783029	BC133678	19276
10598057			6.42308e-05	2.67492	up	75.3725	201.62	-0.706557	0.712941
10424113	Mal2	mal, T-cell differentiation protein 2	0.000983311	2.62699	up	96.6749	254.077	-0.677885	0.715527	BC113154	105853
10464601			0.00220091	2.61052	up	45.4064	118.649	-0.664955	0.719381
10598359	Syp	synaptophysin	0.0315435	2.60093	up	133.358	348.38	-0.663344	0.715685	BC014823	20977
10546551	1700123L14Rik	nucleoporin 50 pseudogene	0.0450205	2.58001	up	22.4644	58.6852	-0.619135	0.74824		78482
10552857	Slc17a7	solute carrier family 17 (sodium-dependent inorganic phosphate cotransporter), member 7	0.000775146	2.60033	up	247.115	642.715	-0.680945	0.69775	BC054462	72961
10532784	Svop	SV2 related protein	0.00695383	2.6064	up	37.9829	98.7647	-0.723887	0.658172	BC059878	68666
10485798	Olfr1307	olfactory receptor 1307	0.0138722	2.60103	up	18.4186	47.7913	-0.711747	0.667334		257956
10416406	Htr2a	5-hydroxytryptamine (serotonin) receptor 2A	0.0197391	2.53727	up	49.6451	125.363	-0.710018	0.633261	BC108972	15558
10472374	Scn9a|Scn3a|Scn2a1	sodium channel, voltage-gated, type IX, alpha | sodium channel, voltage-gated, type III, alpha | sodium channel, voltage-gated, type II, alpha 1	0.0197636	2.3514	up	161.493	378.687	-0.640363	0.593159	BC158048|AF049617|U26707	20274 | 20269 | 110876
10472376	Scn2a1	sodium channel, voltage-gated, type II, alpha 1	0.000427204	2.34303	up	59.7633	140.029	-0.613585	0.614793		110876
10472366	Scn2a1	sodium channel, voltage-gated, type II, alpha 1	0.0160395	2.33889	up	207.567	483.938	-0.643903	0.581919		110876
10459768			0.0376136	2.33808	up	49.2544	114.607	-0.642235	0.583086
10355813	Ptprn	protein tyrosine phosphatase, receptor type, N	0.00230677	2.30933	up	138.99	321.064	-0.596537	0.61094	DQ832283	19275
10513103	6430704M03Rik	RIKEN cDNA 6430704M03 gene	0.015177	2.29864	up	91.0653	209.617	-0.586613	0.61417		230235
10392642	Abca5	ATP-binding cassette, sub-family A (ABC1), member 5	0.0293427	2.26482	up	48.756	111.551	-0.492086	0.687313	AF491842	217265
10395553	Nrcam	neuron-glia-CAM-related cell adhesion molecule	0.03595	2.31041	up	152.29	347.564	-0.696723	0.511425	AY528242	319504
10548791	Grin2b	glutamate receptor, ionotropic, NMDA2B (epsilon 2)	0.0039048	2.26682	up	145.153	329.421	-0.563095	0.617575	D10651	14812
10425335	Syngr1	synaptogyrin 1	0.0163981	2.27638	up	128.13	290.119	-0.655795	0.530944	BC138728	20972
10374202	Adcy1	adenylate cyclase 1	0.0442782	2.24309	up	63.599	143.448	-0.550027	0.615461	BC050125	432530
10604961	Gabra3	gamma-aminobutyric acid (GABA) A receptor, subunit alpha 3	0.0411303	2.28182	up	49.1238	110.444	-0.715719	0.474465	M86568	14396
10439362	Stxbp5l	syntaxin binding protein 5-like	0.0162327	2.2229	up	51.1749	114.358	-0.505501	0.646941	AY542324	207227
10598073			0.0410922	2.21829	up	541.925	1207.95	-0.544653	0.604792
10460285	Nudt8	nudix (nucleoside diphosphate linked moiety X)-type motif 8	0.0172263	2.20524	up	69.0369	153.075	-0.500756	0.640182	BC056443	66387
10573234	Lphn1	latrophilin 1	0.0251061	2.21627	up	273.398	602.549	-0.621793	0.526338		330814
10546936	Prrt3	proline-rich transmembrane protein 3	0.000896625	2.19084	up	32.4393	71.0877	-0.551886	0.579597	BC058349	210673
10490569	Kcnq2	potassium voltage-gated channel, subfamily Q, member 2	0.0439719	2.20897	up	97.7951	213.775	-0.639398	0.503975	AF490773	16536
10406817	Enc1	ectodermal-neural cortex 1	0.0278936	2.19226	up	216.444	472.961	-0.591513	0.540909	BC058098	13803
10480492	Cacna1b	calcium channel, voltage-dependent, N type, alpha 1B subunit	0.0389503	2.17649	up	74.7112	162.768	-0.554637	0.567367	AF042317|U04999|AK134542|AK081230	12287
10503902	Cnr1	cannabinoid receptor 1 (brain)	0.0158804	2.17884	up	73.3059	159.573	-0.571425	0.552134	BC075644	12801
10395961	Lrfn5	leucine rich repeat and fibronectin type III domain containing 5	0.0305587	2.15448	up	41.0779	89.3359	-0.45779	0.649551	AK220546	238205
10369210	Serinc1	serine incorporator 1	0.0175945	2.16423	up	293.071	636.068	-0.528024	0.585833	AF181685	56442
10534570	Orai2	ORAI calcium release-activated calcium modulator 2	0.0283414	2.16136	up	28.465	61.4493	-0.565238	0.546698	BC066070	269717
10411332	Hmgcr	3-hydroxy-3-methylglutaryl-Coenzyme A reductase	0.0210517	2.14635	up	83.6698	180.251	-0.515639	0.586247	BC085083	15357
10379482	Cdk5r1	cyclin-dependent kinase 5, regulatory subunit 1 (p35)	0.0214794	2.16839	up	100.828	217.202	-0.635762	0.480864	BC050768	12569
10547641	Slc2a3	solute carrier family 2 (facilitated glucose transporter), member 3	0.045216	2.12642	up	73.7073	158.715	-0.451631	0.636798	BC034122	20527
10582743	Pcnxl2	pecanex-like 2 (Drosophila)	0.0347659	2.16497	up	81.3371	174.88	-0.607988	0.506362	BC132334	270109
10429029	Adcy8	adenylate cyclase 8	0.0471238	2.13933	up	23.6299	50.7867	-0.520495	0.576666	U85021	11514
10472313	Tbr1	T-box brain gene 1	0.0233408	2.15322	up	154.719	330.841	-0.629547	0.476946	BC052737	21375
10522324	Gabrb1	gamma-aminobutyric acid (GABA) A receptor, subunit beta 1	0.0262554	2.13545	up	60.2446	128.747	-0.541077	0.553462	BC157920	14400
10382341	Sstr2	somatostatin receptor 2	0.0169751	2.12428	up	51.7312	110.411	-0.483366	0.603607		20606
10472370	Scn2a1	sodium channel, voltage-gated, type II, alpha 1	0.0315426	2.13749	up	32.0714	68.3437	-0.570852	0.525068		110876
10429220	Fam135b	family with sequence similarity 135, member B	0.037847	2.1369	up	64.7452	137.465	-0.593154	0.502366		70363
10472368	Scn2a1	sodium channel, voltage-gated, type II, alpha 1	0.0370895	2.09993	up	69.4944	147.366	-0.454457	0.615884		110876
10412066	Rab3c	RAB3C, member RAS oncogene family	0.0211129	2.12264	up	97.0884	205.539	-0.567865	0.517993	BC114335	67295
10379117	BC030499		0.0385893	2.09262	up	22.3434	47.264	-0.438493	0.626814	BC059191	216976
10445237	3110082D06Rik	RIKEN cDNA 3110082D06 gene	0.00970725	2.10085	up	30.5652	64.3872	-0.483652	0.587322	BC151166	627626
10476633	Pcsk2	proprotein convertase subtilisin/kexin type 2	0.00526947	2.10458	up	172.506	363.109	-0.533777	0.539752	BC057348	18549
10574220	Cx3cl1	chemokine (C-X3-C motif) ligand 1	0.0237616	2.09496	up	293.683	618.161	-0.48859	0.578331	BC006650	20312
10579043	Lzts1	leucine zipper, putative tumor suppressor 1	0.0199382	2.08947	up	27.678	58.1364	-0.469472	0.593662	BC127607	211134
10486061	Rasgrp1	RAS guanyl releasing protein 1	0.0274491	2.1116	up	222.026	465.139	-0.624182	0.454154	BC057120	19419
10461305	B3gat3	beta-1,3-glucuronyltransferase 3 (glucuronosyltransferase I)	0.0356764	2.07976	up	48.1324	100.349	-0.510473	0.545941	BC012930	72727
10547888	Gpr162	G protein-coupled receptor 162	0.0497315	2.07091	up	38.0885	79.4023	-0.483617	0.566644	BC031437	14788
10585874	Hexa	hexosaminidase A	0.0421013	2.10548	up	135.242	281.364	-0.63467	0.439476	U07631	15211
10563872	Gabra5	gamma-aminobutyric acid (GABA) A receptor, subunit alpha 5	0.0494164	2.09166	up	61.9682	128.556	-0.584066	0.480582	BC062112	110886
10560530	Bloc1s3	biogenesis of lysosome-related organelles complex-1, subunit 3	0.0168188	2.07168	up	34.494	71.2612	-0.556884	0.493915	BC043666	232946
10375245	Gabrb2	gamma-aminobutyric acid (GABA) A receptor, subunit beta 2	0.025574	2.07142	up	73.7633	152.096	-0.567382	0.483234	BC145973	14401
10380665	Hoxb1	homeobox B1	0.00149688	2.05992	up	20.426	42.0849	-0.512962	0.529624	BC103605	15407
10523563	Cds1	CDP-diacylglycerol synthase 1	0.0319841	2.06042	up	107.957	222.354	-0.524334	0.518607	AF533367	74596
10380289	Mmd	monocyte to macrophage differentiation-associated	0.0045901	2.05736	up	59.157	121.699	-0.521794	0.519001	AY424300	67468
10568948	Sprn|Mtg1	shadow of prion protein | mitochondrial GTPase 1 homolog (S. cerevisiae)	0.0491589	2.06181	up	52.649	108.103	-0.547767	0.496146	BC056484	212518 | 212508
10472364	Scn2a1	sodium channel, voltage-gated, type II, alpha 1	0.0243317	2.04714	up	350.687	718.236	-0.512681	0.520931		110876
10583551	Pde4a	phosphodiesterase 4A, cAMP specific	0.0465464	2.03197	up	27.542	56.3603	-0.463822	0.559061	BC139405|BC139408|BC044786|AF208021|AB154250|BC027224|AK089349	18577
10479971	Gm10855	predicted gene 10855	0.0177067	2.04396	up	40.4016	82.5945	-0.513709	0.517656		100038708
10385203	Odz2	odd Oz/ten-m homolog 2 (Drosophila)	0.0130203	2.03717	up	87.1171	176.944	-0.556839	0.46973	AB025411	23964
10501098	Kcnc4	potassium voltage gated channel, Shaw-related subfamily, member 4	0.0291792	2.03004	up	70.9009	143.544	-0.533397	0.488111	BC024837	99738
10497663	Slc7a14	solute carrier family 7 (cationic amino acid transporter, y+ system), member 14	0.0368731	2.01814	up	71.0573	143.748	-0.488671	0.524355	BC061928	241919
10598064			0.0328438	2.02614	up	230.678	466.568	-0.523085	0.495646
10568553	Chst15	carbohydrate (N-acetylgalactosamine 4-sulfate 6-O) sulfotransferase 15	0.00945882	2.0204	up	44.0108	88.8203	-0.524351	0.490288	AK122324	77590
10502770	Lphn2|LOC100048050	latrophilin 2 | similar to calcium-independent alpha-latrotoxin receptor homolog 2	0.0445112	2.00374	up	29.972	60.3623	-0.466111	0.536586	AK034430	99633 | 100048050
10481772	Garnl3	GTPase activating RANGAP domain-like 3	0.0339454	1.99668	up	66.5251	133.785	-0.434855	0.562746	BC132143|BC057383|AK133163|AK083773|AK084611	99326
10487622	Snrpb	small nuclear ribonucleoprotein B	0.00596476	2.01168	up	63.8165	128.301	-0.515808	0.492592		20638
10484941	Madd	MAP-kinase activating death domain	0.0325578	2.01476	up	66.1861	133.028	-0.524572	0.486038	AY263980|AY263981|AY263982|AY263983|AY263984|BC063386|AY263985|AY263986|AY263987|AY263988|AY263989|BC003255|AK035777|BC030369	228355
10412719	Synpr	synaptoporin	0.0193872	2.01493	up	42.1511	84.5531	-0.560331	0.450401	BC026512	72003
10514985	Zyg11b	zyg-ll homolog B (C. elegans)	0.00423969	2.00581	up	82.5118	165.376	-0.52089	0.483293	BC139383	414872
10476383	Crls1	cardiolipin synthase 1	0.0119667	2.0086	up	58.7347	117.63	-0.554036	0.452154	BC048702	66586
10595392	Elovl4	elongation of very long chain fatty acids (FEN1/Elo2, SUR4/Elo3, yeast)-like 4	0.0432393	1.98454	up	75.9565	152.008	-0.429901	0.5589	AF277093	83603
10433403	A2bp1	ataxin 2 binding protein 1	0.00584273	2.00028	up	161.176	321.997	-0.527784	0.472421	BC059002	268859
10433578	Snn	stannin	0.0138101	1.99617	up	76.144	151.875	-0.508702	0.488536	BC038475	20621
10540359	Cntn4	contactin 4	0.023213	1.98493	up	28.4808	56.776	-0.449	0.540088	BC115766	269784
10596583	Dock3	dedicator of cyto-kinesis 3	0.0233442	1.99051	up	120.968	240.99	-0.488558	0.504583	AY145302	208869
10451955	Sema6b	sema domain, transmembrane domain (TM), and cytoplasmic domain, (semaphorin) 6B	0.0311023	1.99101	up	59.2062	117.935	-0.492903	0.500596	AF036585	20359
10451974	Sema6b	sema domain, transmembrane domain (TM), and cytoplasmic domain, (semaphorin) 6B	0.0313723	1.99021	up	59.2676	118.001	-0.493255	0.499663	AF036585	20359
10345580	Inpp4a	inositol polyphosphate-4-phosphatase, type I	0.0215281	1.995	up	84.1098	167.449	-0.519337	0.477048	AF317838	269180
10358928	Cacna1e	calcium channel, voltage-dependent, R type, alpha 1E subunit	0.038685	1.9877	up	130.461	258.791	-0.510572	0.480529	BC150750	12290
10357660	Mfsd4	major facilitator superfamily domain containing 4	0.0174438	1.97473	up	51.7227	102.427	-0.456738	0.524914	BC058790	213006
10474814	Disp2	dispatched homolog 2 (Drosophila)	0.0395326	1.99864	up	191.83	379.733	-0.585879	0.413141	AY150699	214240
10431812	Nell2	NEL-like 2 (chicken)	0.0149773	1.98357	up	173.026	342.135	-0.537779	0.450318	BC051968	54003
10351140	Kifap3	kinesin-associated protein 3	0.0475579	1.98599	up	151.318	299.108	-0.526514	0.463341	D50367	16579
10558773	B4galnt4	beta-1,4-N-acetyl-galactosaminyl transferase 4	0.0487711	2.00004	up	69.9504	138.156	-0.612372	0.387655	AB114827	330671
10566810	Nrip3	nuclear receptor interacting protein 3	0.0372251	1.99322	up	26.4628	52.2558	-0.594822	0.400279	BC072641	78593
10382010	Dcaf7	DDB1 and CUL4 associated factor 7	0.0147809	1.97477	up	90.5114	178.682	-0.494751	0.486931	BC048165	71833
10487969	Trmt6	tRNA methyltransferase 6 homolog (S. cerevisiae)	0.0334603	1.97977	up	31.7192	62.6116	-0.516633	0.468696	BC049083	66926
10433620	Ercc4	excision repair cross-complementing rodent repair deficiency, complementation group 4	0.0437908	1.97425	up	26.5836	52.3181	-0.512704	0.468598	AF189285	50505
10553450	Nell1	NEL-like 1 (chicken)	0.0267376	1.97905	up	31.8404	62.6482	-0.553961	0.430847	AY622226	338352
10457733	B4galt6	UDP-Gal:betaGlcNAc beta 1,4-galactosyltransferase, polypeptide 6	0.0145243	1.96296	up	66.7033	130.963	-0.483918	0.489113	AF097158	56386
10549653	Atp6v0c	ATPase, H+ transporting, lysosomal V0 subunit C	0.00455867	1.96203	up	416.297	816.724	-0.487982	0.484369	M64298	11984
10349404	Mgat5	mannoside acetylglucosaminyltransferase 5	0.016717	1.96657	up	74.6829	146.31	-0.54407	0.431609	AF474155	107895
10357833	Atp2b4	ATPase, Ca++ transporting, plasma membrane 4	0.0434986	1.95253	up	133.922	262.101	-0.465909	0.499437	EU493094	381290
10432492	Faim2	Fas apoptotic inhibitory molecule 2	0.0088734	1.95428	up	383.384	750.263	-0.459727	0.506907	BC072560	72393
10478407	Serinc3|0610039K10Rik	serine incorporator 3 | RIKEN cDNA 0610039K10 gene	0.0275311	1.95231	up	44.2535	86.5231	-0.469299	0.495882	BC029026	26943 | 68386
10440216	Epha6	Eph receptor A6	0.0136029	1.95446	up	26.3878	51.5322	-0.493954	0.472819	U58332	13840
10448455	Atp6v0c	ATPase, H+ transporting, lysosomal V0 subunit C	0.00664968	1.95192	up	434.621	847.894	-0.492546	0.472349	M64298	11984
10530870	Epha5	Eph receptor A5	0.0313933	1.93566	up	90.5223	176.321	-0.414434	0.538391	BC057401	13839
10470298	Fam69b	family with sequence similarity 69, member B	0.0126102	1.94235	up	33.1971	64.6606	-0.42944	0.528365	AF332189	56279
10594501	Ptplad1	protein tyrosine phosphatase-like A domain containing 1	0.0245366	1.94083	up	83.8283	163.199	-0.447226	0.50945	BC031755	57874
10501104	Slc6a17	solute carrier family 6 (neurotransmitter transporter), member 17	0.0359001	1.94948	up	125.002	243.292	-0.49444	0.468647	AY155578	229706
10451421	Klhdc3	kelch domain containing 3	0.00169472	1.94445	up	36.7128	71.4127	-0.461414	0.497946	BC018154	71765
10401343	Map3k9	mitogen-activated protein kinase kinase kinase 9	0.0133053	1.93876	up	35.5094	69.0331	-0.434034	0.5211		338372
10394731	Rock2	Rho-associated coiled-coil containing protein kinase 2	0.0489856	1.91982	up	38.1356	74.0181	-0.374817	0.566155	BC056964	19878
10457106	Cbln2	cerebellin 2 precursor protein	0.0227539	1.9313	up	35.4238	68.7262	-0.420704	0.52887	BC055682	12405
10483131	Kcnh7	potassium voltage-gated channel, subfamily H (eag-related), member 7	0.0278989	1.92508	up	94.1242	182.329	-0.393056	0.551863		170738
10404195	D130043K22Rik	RIKEN cDNA D130043K22 gene	0.0464246	1.95885	up	51.4938	99.7474	-0.588014	0.381996	BC115940	210108
10518031	Dnajc16	DnaJ (Hsp40) homolog, subfamily C, member 16	0.0225383	1.92268	up	44.229	85.4402	-0.412142	0.530977	AK122407	214063
10499514	Trim46	tripartite motif-containing 46	0.00703627	1.93345	up	38.3354	74.0087	-0.510344	0.44083	BC065049	360213
10502748	Lphn2|LOC100048050	latrophilin 2 | similar to calcium-independent alpha-latrotoxin receptor homolog 2	0.0267125	1.92186	up	89.986	173.624	-0.431653	0.510849	BC026898|AK034430|AK084598	99633 | 100048050
10545014	Vopp1	vesicular, overexpressed in cancer, prosurvival protein 1	0.0312737	1.91806	up	65.0954	125.592	-0.411724	0.527925	BC024822	232023
10501319	Celsr2	cadherin, EGF LAG seven-pass G-type receptor 2 (flamingo homolog, Drosophila)	0.0103036	1.92473	up	89.9786	173.558	-0.431258	0.513401	AB028499	53883
10512807	Gabbr2	gamma-aminobutyric acid (GABA) B receptor, 2	0.00606988	1.92738	up	145.894	281.321	-0.464181	0.48246		242425
10584741	Slc37a4	solute carrier family 37 (glucose-6-phosphate transporter), member 4	0.0392573	1.94318	up	26.9424	51.9481	-0.546324	0.412096	BC075655	14385
10587194	Gnb5	guanine nucleotide binding protein (G protein), beta 5	0.0219105	1.93299	up	43.9831	84.6827	-0.521139	0.429692	BC016135	14697
10514568	Tm2d1	TM2 domain containing 1	0.000648364	1.92415	up	46.3086	89.0958	-0.478612	0.465609	BC089492|AF353993|AK143955	94043
10355893	Epha4	Eph receptor A4	0.00408146	1.92493	up	102.897	197.901	-0.498375	0.446428	BC052164	13838
10408329	Gmnn	geminin	0.0499873	1.90467	up	41.5892	79.9366	-0.394891	0.534646	BC056964	57441
10397912	Unc79	unc-79 homolog (C. elegans)	0.0468818	1.90629	up	70.7521	135.916	-0.406007	0.524763	AB257853	217843
10510629	Nol9	nucleolar protein 9	0.0159168	1.92076	up	35.21	67.6185	-0.472887	0.468787	BC125432	74035
10454771	Reep2	receptor accessory protein 2	0.0413233	1.92707	up	49.375	94.7904	-0.501903	0.444507	BC020184	225362
10558535	Gpr123	G protein-coupled receptor 123	0.00155457	1.91827	up	79.5527	152.601	-0.470745	0.469064	BC056493	52389
10383206			0.0280793	1.91623	up	37.9977	72.8816	-0.46036	0.477909
10388847	Sarm1	sterile alpha and HEAT/Armadillo motif containing 1	0.0475047	1.91017	up	21.4647	41.1667	-0.438113	0.495587	AK172964	237868
10439138	Kalrn	kalirin, RhoGEF kinase	0.0254625	1.91042	up	179.36	343.971	-0.426763	0.507127	BC157950|BC172101|AK159031|AK139581|AK164180|AK008844	545156
10504703	Ncbp1	nuclear cap binding protein subunit 1	0.0229331	1.91348	up	40.5362	77.6681	-0.454458	0.481743	BC138898	433702
10375103	Fbxw11	F-box and WD-40 domain protein 11	0.00442999	1.91562	up	86.8397	166.381	-0.464673	0.473136	BC034261	103583
10407598	Ryr2	ryanodine receptor 2, cardiac	0.0221859	1.90928	up	99.3401	190.253	-0.432283	0.500743	AF295105	20191
10397482	Tmem63c	transmembrane protein 63c	0.0114642	1.91897	up	84.4701	161.733	-0.508711	0.431623	BC056936	217733
10510482	Clstn1	calsyntenin 1	0.0214271	1.90565	up	231.636	443.355	-0.407243	0.523038	AK173059	65945
10572282	Hapln4	hyaluronan and proteoglycan link protein 4	0.0480791	1.89329	up	37.4489	71.6441	-0.362893	0.557999	AB107882	330790
10572070	Npy1r	neuropeptide Y receptor Y1	0.00273078	1.9131	up	34.3991	65.772	-0.489218	0.446692	D63818	18166
10361191	Syt14	synaptotagmin XIV	0.00397794	1.9099	up	26.0703	49.8018	-0.461737	0.471762	BC141262	329324
10573348	Cacna1a	calcium channel, voltage-dependent, P/Q type, alpha 1A subunit	0.0493328	1.8929	up	123.085	234.871	-0.398976	0.521625	AB066608	12286
10569278	Dusp8|5530400B01Rik	dual specificity phosphatase 8 | RIKEN cDNA 5530400B01 gene	0.0297384	1.91647	up	71.6921	136.673	-0.521837	0.416615		18218 | 71434
10349208	Cntnap5a	contactin associated protein-like 5A	0.0249525	1.90097	up	39.2975	74.9111	-0.434863	0.491872		636808
10405870	Vmn2r122|Vmn2r-ps160	vomeronasal 2, receptor, 122 | vomeronasal 2, receptor, pseudogene 160	0.00173106	1.90613	up	21.5206	41.0106	-0.476056	0.454594	BC038260	22308 | 22315
10515519	Atp6v0b	ATPase, H+ transporting, lysosomal V0 subunit B	0.0352113	1.89076	up	146.446	278.932	-0.381451	0.537517	BC030393	114143
10521261	Htt	huntingtin	0.0168103	1.90864	up	60.4142	115.059	-0.493846	0.438702	U24233	15194
10504148	4933409K07Rik|Gm3893	RIKEN cDNA 4933409K07 gene | predicted gene 3893	0.0485435	1.90945	up	223.719	425.915	-0.487314	0.445843	BC059060|BC072647	108816 | 100042539
10471129	Ncs1	neuronal calcium sensor 1	0.0265293	1.8998	up	43.2994	82.3482	-0.452661	0.47319	BC059825	14299
10352358	Cnih3	cornichon homolog 3 (Drosophila)	0.000160203	1.89985	up	45.4337	86.3187	-0.460673	0.465212	BC115640	72978
10530029	Lgi2	leucine-rich repeat LGI family, member 2	0.00245695	1.896	up	32.7662	62.1532	-0.444108	0.478852	AJ487515	246316
10573110			0.029482	1.9072	up	24.3143	46.1111	-0.525023	0.40643
10462702	Hectd2	HECT domain containing 2	0.0493295	1.89185	up	36.2293	68.6964	-0.443982	0.475816	BC137671	226098
10414137	Grid1	glutamate receptor, ionotropic, delta 1	0.0261273	1.89921	up	25.6279	48.5728	-0.482955	0.442447	D10171	14803
10537316	Atp6v0c|Atp6v0c-ps2	ATPase, H+ transporting, lysosomal V0 subunit C | ATPase, H+ transporting, lysosomal V0 subunit C, pseudogene 2	0.0111606	1.89415	up	433.98	822.376	-0.454324	0.467227	M64298|BC126881	11984 | 100039636
10429203	Fam135b	family with sequence similarity 135, member B	0.0254186	1.88996	up	49.7828	94.2956	-0.436823	0.481531	BC119174	70363
10433389	Alg1|Fam86	asparagine-linked glycosylation 1 homolog (yeast, beta-1,4-mannosyltransferase) | family with sequence similarity 86	0.0220947	1.89524	up	47.0126	88.7194	-0.515352	0.407027		208211 | 70511
10504402	Tmem8b	transmembrane protein 8B	0.0105495	1.8866	up	36.7054	69.2592	-0.455428	0.460358	BC147569	242409
10543695			0.0155115	1.88888	up	26.378	49.7605	-0.475612	0.44192	AK087191
10420787	Mtmr9	myotubularin related protein 9	0.0170282	1.89241	up	38.4863	72.5873	-0.510242	0.409982	BC046275	210376
10353460	Kcnq5	potassium voltage-gated channel, subfamily Q, member 5	0.0290645	1.88874	up	66.9056	126.143	-0.475259	0.442163	AY679158	226922
10492846	Pet112l	PET112-like (yeast)	0.0268092	1.89333	up	24.8133	46.72	-0.52868	0.392247	BC005709	229487
10442030	Gm7483	predicted gene 7483	0.0229661	1.87411	up	27.6337	52.0212	-0.394187	0.512014		665085
10598062			0.0206141	1.87683	up	168.917	317.687	-0.430254	0.47804
10554221	Gm9885	predicted gene 9885	0.00512621	1.87961	up	39.8229	74.8844	-0.445118	0.465317	BC006942	791275
10540705	Il17rc	interleukin 17 receptor C	0.0374864	1.87574	up	74.7281	140.478	-0.43564	0.471817	BC004759|AF458066|AK075634	171095
10598107	Taf1a	TATA box binding protein (Tbp)-associated factor, RNA polymerase I, A	0.00506375	1.87743	up	39.2803	73.8183	-0.426519	0.482243	BC138425	21339
10540298	Chl1	cell adhesion molecule with homology to L1CAM	0.0290889	1.8853	up	85.6853	160.685	-0.51441	0.400383	BC131670	12661
10357656			0.0393787	1.86125	up	45.5424	85.3785	-0.379986	0.516285
10374020	Rhbdd3	rhomboid domain containing 3	0.017641	1.86737	up	41.6638	77.762	-0.456764	0.444247	BC062155	279766
10453553			0.0354242	1.85603	up	50.4316	93.9863	-0.409408	0.48281
10555935	Cckbr	cholecystokinin B receptor	0.0370939	1.87499	up	61.2758	114.183	-0.510159	0.396721	BC103531	12426
10360410	Olfr231	olfactory receptor 231	0.0276599	1.85513	up	28.1018	52.361	-0.398221	0.493298		404222
10578149	Leprotl1	leptin receptor overlapping transcript-like 1	0.046317	1.86841	up	110.683	206.205	-0.472389	0.429425	BC004677	68192
10598678	Usp9x	ubiquitin specific peptidase 9, X chromosome	0.0255308	1.85628	up	116.36	216.756	-0.407851	0.48456	DQ086491	22284
10372324	Syt1	synaptotagmin I	0.0233078	1.85668	up	610.307	1136.71	-0.410563	0.482164	BC048187	20979
10479950	Celf2	CUGBP, Elav-like family member 2	0.0248319	1.84829	up	269.097	499.747	-0.379039	0.507154	AF090696	14007
10346882	Adam23|LOC100046035	a disintegrin and metallopeptidase domain 23 | similar to ADAM23	0.0174737	1.86024	up	129.383	240.173	-0.475353	0.420133	AB009673|AY545641|AK029301|AK034022|AK083458	23792 | 100046035
10506004	Hook1	hook homolog 1 (Drosophila)	0.024708	1.84767	up	52.1501	96.6678	-0.406922	0.478786	BC061688	77963
10411899	2410002O22Rik|LOC100044479	RIKEN cDNA 2410002O22 gene | hypothetical protein LOC100044479	0.0415965	1.86153	up	42.0583	77.8832	-0.491597	0.40489	BC021756	66975 | 100044479
10446833	Birc6	baculoviral IAP repeat-containing 6	0.0410125	1.85166	up	135.362	250.65	-0.444197	0.444619	AK173143	12211
10353632	Bai3	brain-specific angiogenesis inhibitor 3	0.0119968	1.84734	up	140.862	260.746	-0.407216	0.47823	BC099951	210933
10469622	Gpr158	G protein-coupled receptor 158	0.0474935	1.86497	up	95.2738	176.309	-0.512256	0.386898		241263
10467599	Slit1	slit homolog 1 (Drosophila)	0.0460248	1.86315	up	45.7313	84.5054	-0.519154	0.378591	BC057131	20562
10359917	Hsd17b7	hydroxysteroid (17-beta) dehydrogenase 7	0.0116369	1.85022	up	39.6444	73.2432	-0.467811	0.419889		15490
10593668	Dmxl2	Dmx-like 2	0.0320397	1.83774	up	89.1902	164.705	-0.389739	0.488195	BC023075	235380
10560919	Atp1a3	ATPase, Na+/K+ transporting, alpha 3 polypeptide	0.0071968	1.84815	up	571.05	1053.95	-0.47816	0.407919	BC020177	232975
10409424	Mxd3	Max dimerization protein 3	0.0170715	1.83983	up	55.7447	102.876	-0.392381	0.487195	BC051970	17121
10387014	Map2k4	mitogen-activated protein kinase kinase 4	0.0105979	1.84888	up	103.143	190.323	-0.483592	0.403061	U18310	26398
10431697	Abcd2	ATP-binding cassette, sub-family D (ALD), member 2	0.000141892	1.84453	up	40.5709	74.8341	-0.441796	0.441455	BC019187	26874
10524647	Sppl3	signal peptide peptidase 3	0.0493854	1.84293	up	67.8419	125.108	-0.436346	0.445657	BC086646	74585
10492640	Fstl5	follistatin-like 5	0.0190264	1.84637	up	24.4381	45.045	-0.463173	0.421516	BC075640	213262
10570656	Defa23|Defa-rs7|Defa17|Defa3|Gm15284	defensin, alpha, 23 | defensin, alpha, related sequence 7 | defensin, alpha, 17 | defensin, alpha, 3 | predicted gene 15284	0.0175916	1.8489	up	23.1459	42.6561	-0.492849	0.393821	BC125548|M33225|U03034	497114 | 13226 | 23855 | 13237 | 100038927
10591116	Fat3	FAT tumor suppressor homolog 3 (Drosophila)	0.0171293	1.8347	up	78.6695	144.671	-0.405723	0.469824		270120
10450508	Lta	lymphotoxin A	0.0473024	1.85427	up	25.2104	46.3523	-0.517798	0.373055	BC099464	16992
10601729	Drp2	dystrophin related protein 2	0.0131381	1.83461	up	52.3788	96.2525	-0.412234	0.463242	BC060605	13497
10534152	Wbscr17	Williams-Beuren syndrome chromosome region 17 homolog (human)	0.0162508	1.83198	up	32.7469	60.1748	-0.381713	0.491693	BC158110	212996
10454632	Camk4	calcium/calmodulin-dependent protein kinase IV	0.0384107	1.84333	up	102.793	188.718	-0.475965	0.406352	BC070420	12326
10582958	Gucy1a2	guanylate cyclase 1, soluble, alpha 2	0.0248226	1.83678	up	93.3791	171.406	-0.445379	0.431803		234889
10368598	Clvs2	clavesin 2	0.040286	1.84152	up	34.8746	64.0082	-0.468137	0.412764	BC058539	215890
10448459	Tbc1d24	TBC1 domain family, member 24	0.0133104	1.83482	up	53.4567	98.0884	-0.437083	0.438555	BC094417	224617
10471474	Ak1	adenylate kinase 1	0.0102393	1.83213	up	27.6776	50.7435	-0.425293	0.448226	BC054366	11636
10513158	Ptpn3	protein tyrosine phosphatase, non-receptor type 3	0.0332707	1.82577	up	33.9239	62.1677	-0.398849	0.469659		545622
10347697	Slc4a3	solute carrier family 4 (anion exchanger), member 3	0.0202727	1.82869	up	63.0606	115.538	-0.412255	0.458553	M28383	20536
10590343	Trak1	trafficking protein, kinesin binding 1	0.0190445	1.82755	up	60.3712	110.455	-0.421179	0.44873	BC058971	67095
10604542	Hs6st2	heparan sulfate 6-O-sulfotransferase 2	0.00143907	1.82893	up	53.1978	97.2704	-0.44953	0.421468	BC063327	50786
10519770	Pclo	piccolo (presynaptic cytomatrix protein)	0.0352988	1.83383	up	141.974	259.528	-0.466104	0.408757	AB083477	26875
10381272	Cntnap1	contactin associated protein-like 1	0.022794	1.83452	up	68.8685	125.796	-0.50132	0.374079	AF039833	53321
10411751	Slc30a5	solute carrier family 30 (zinc transporter), member 5	0.0268969	1.83367	up	30.8194	56.2793	-0.484018	0.390718	BC033452	69048
10584124	Arhgap32	Rho GTPase activating protein 32	0.04251	1.84048	up	218.03	397.927	-0.529642	0.350439	AY194286	330914
10370754	Dos	downstream of Stk11	0.00823346	1.82734	up	195.63	357.028	-0.461659	0.408083	BC100552	216164
10482075	Ttll11	tubulin tyrosine ligase-like family, member 11	0.0209945	1.829	up	34.9179	63.6459	-0.481188	0.389865	BC115858	74410
10511870	Fut9	fucosyltransferase 9	0.0291083	1.83046	up	80.2119	146.083	-0.494565	0.377639	AB015426	14348
10590325	Ctnnb1	catenin (cadherin associated protein), beta 1	0.0174815	1.82367	up	244.106	444.327	-0.458638	0.408203
10554778	Grm5	glutamate receptor, metabotropic 5	0.004423	1.81685	up	98.8176	179.638	-0.415145	0.446295	EF508472	108071
10363430	Psap	prosaposin	0.00618881	1.81542	up	392.614	713.358	-0.410218	0.450089	U27340	19156
10479192	OTTMUSG00000016609|Gm14430|Gm14434|0610010B08Rik|Gm14410	predicted gene, OTTMUSG00000016609 | predicted gene 14430 | predicted gene 14434 | RIKEN cDNA 0610010B08 gene | predicted gene 14410	0.0370636	1.81114	up	214.258	389.173	-0.402764	0.454134	BC099528	668030 | 627914 | 668039 | 100039060 | 100043403
10479198	Gm14430|Gm14434|0610010B08Rik	predicted gene 14430 | predicted gene 14434 | RIKEN cDNA 0610010B08 gene	0.0371439	1.81096	up	214.291	389.19	-0.402809	0.453947	BC099528|AK169456	627914 | 668039 | 100039060
10479195	100043387|OTTMUSG00000016609|Gm14410|0610010B08Rik	predicted gene, 100043387 | predicted gene, OTTMUSG00000016609 | predicted gene 14410 | RIKEN cDNA 0610010B08 gene	0.0371542	1.81079	up	214.277	389.136	-0.402547	0.454069	BC099528|AK169456	100043387 | 668030 | 100043403 | 100039060
10360972	Kcnk2	potassium channel, subfamily K, member 2	0.0187803	1.81082	up	27.8545	50.5746	-0.391475	0.465166	U73488	16526
10581069	Gm9853	predicted gene 9853	0.0262773	1.80657	up	29.7199	53.9391	-0.366112	0.487144		791360
10500021	Cgn	cingulin	0.000499329	1.81462	up	23.652	42.9158	-0.437273	0.422391	BC108378	70737
10347060	Unc80	unc-80 homolog (C. elegans)	0.0131578	1.81094	up	162.59	294.926	-0.402009	0.454733	FJ210934	329178
10375343	Rnf145	ring finger protein 145	0.00886479	1.81488	up	114.362	207.385	-0.444987	0.414883	BC040799	74315
10373027	Tspan31|Cdk4	tetraspanin 31 | cyclin-dependent kinase 4	0.00109071	1.8122	up	71.4719	129.538	-0.42172	0.436022	BC023306	67125 | 12567
10483215	Scn3a|Scn1a	sodium channel, voltage-gated, type III, alpha | sodium channel, voltage-gated, type I, alpha	0.00927105	1.81387	up	51.0754	92.523	-0.455252	0.40382	AM905321|AK148712|AK141113|AK046001	20269 | 20265
10507612	Lepre1	leprecan 1	0.0247584	1.80892	up	27.9595	50.6428	-0.413306	0.44182	BC024047	56401
10570013	Abhd13	abhydrolase domain containing 13	0.00846828	1.81335	up	35.857	64.9338	-0.458497	0.400161	BC043690	68904
10573344	Mir27a	microRNA 27a	0.00752564	1.80991	up	20.997	38.01	-0.424243	0.431678		387220
10438112	Pi4ka	phosphatidylinositol 4-kinase, catalytic, alpha polypeptide	0.0471916	1.79353	up	211.723	382.962	-0.336285	0.506521	BC075629	224020
10498751	Wdr49	WD repeat domain 49	0.0126509	1.81271	up	25.9897	47.0045	-0.476997	0.381149		213248
10388310	Rap1gap2	RAP1 GTPase activating protein 2	0.00115787	1.8069	up	59.5827	107.668	-0.422721	0.430795	BC107388	380711
10442887	Fbxl16	F-box and leucine-rich repeat protein 16	0.0354505	1.81467	up	80.0621	144.61	-0.474565	0.385141	BC132383	214931
10385283	Gabrg2	gamma-aminobutyric acid (GABA) A receptor, subunit gamma 2	0.0236343	1.80942	up	89.5997	161.557	-0.471049	0.384475	M62374	14406
10490273	100043387|OTTMUSG00000016609|Gm14410|0610010B08Rik	predicted gene, 100043387 | predicted gene, OTTMUSG00000016609 | predicted gene 14410 | RIKEN cDNA 0610010B08 gene	0.0452328	1.79508	up	210.45	379.345	-0.387901	0.456145	BC099528|AK169456	100043387 | 668030 | 100043403 | 100039060
10472402	Scn2a1	sodium channel, voltage-gated, type II, alpha 1	0.0218219	1.80891	up	268.13	483.119	-0.488169	0.366952		110876
10347781	9430031J16Rik	RIKEN cDNA 9430031J16 gene	0.0247885	1.80962	up	61.2917	110.422	-0.490107	0.365581	BC082310|AK129372|AK137094|AK034747|AK043512	241134
10544062	D630045J12Rik	RIKEN cDNA D630045J12 gene	0.0281378	1.79212	up	64.2301	115.681	-0.352744	0.488926	AK129390	330286
10513166	Ptpn3	protein tyrosine phosphatase, non-receptor type 3	0.0129245	1.80217	up	71.1605	128.151	-0.435827	0.413909	BC115634	545622
10570676	Defa23|Defa-rs7|Defa17|Defa3|Gm15284	defensin, alpha, 23 | defensin, alpha, related sequence 7 | defensin, alpha, 17 | defensin, alpha, 3 | predicted gene 15284	0.0194832	1.79815	up	21.421	38.5618	-0.409183	0.437334	BC125548|M33225|U03034	497114 | 13226 | 23855 | 13237 | 100038927
10501802	Tmem56	transmembrane protein 56	0.0295045	1.7951	up	51.8165	93.2324	-0.398311	0.445756	BC040365	99887
10532103	Glmn|1700028K03Rik	glomulin, FKBP associated protein | RIKEN cDNA 1700028K03 gene	0.042506	1.79502	up	28.9638	52.0861	-0.406837	0.437165	BC003446	170823 | 76421
10579744	Large	like-glycosyltransferase	0.0160882	1.80241	up	104.719	188.223	-0.472714	0.377215	AK122328	16795
10424624	Bai1	brain-specific angiogenesis inhibitor 1	0.0376183	1.80633	up	195.4	351.194	-0.473697	0.379368	AY168408	107831
10463211	Pi4k2a	phosphatidylinositol 4-kinase type 2 alpha	0.0234865	1.79455	up	45.0612	80.9395	-0.411395	0.432231	BC110363	84095
10604906	Ids	iduronate 2-sulfatase	0.0075064	1.79699	up	243.493	437.342	-0.43266	0.412924	L07921|X75636	15931
10403396	Adarb2	adenosine deaminase, RNA-specific, B2	0.00518448	1.79654	up	26.3648	47.351	-0.430033	0.415184	BC052426	94191
10586484	Fam96a	family with sequence similarity 96, member A	0.0454445	1.78137	up	85.7602	154.006	-0.329635	0.503349	BC005745	68250
10426704	Kcnh3	potassium voltage-gated channel, subfamily H (eag-related), member 3	0.0364244	1.78518	up	43.1754	77.5051	-0.360596	0.475476	BC141013	16512
10479726	Pcmtd2	protein-L-isoaspartate (D-aspartate) O-methyltransferase domain containing 2	0.0257232	1.79085	up	57.5345	103.164	-0.406835	0.43381	BC040385|BC031360|BC024721	245867
10473760	Celf1	CUGBP, Elav-like family member 1	0.0256227	1.79634	up	195.558	350.219	-0.457464	0.387599	AF267535|AJ007987|X61451|AK161213|AK032751|AK133704	13046
10435031	Ubxn7	UBX domain protein 7	0.0413425	1.8009	up	49.0606	87.8234	-0.47989	0.368832		224111
10503534	Ccnc	cyclin C	0.0368058	1.79276	up	32.6038	58.2649	-0.450262	0.39192	BC029211|BC120649|BC120677|U62638|BC003344|BC100396|BC062376|AK037957|AK135472|AK035762|AK035728	51813
10352867	Plxna2	plexin A2	0.0171223	1.78282	up	98.0582	175.193	-0.386115	0.448044	D86949	18845
10479948	Celf2	CUGBP, Elav-like family member 2	0.00735159	1.78471	up	73.107	130.603	-0.395504	0.440182		14007
10448631	Tsc2	tuberous sclerosis 2	0.0461485	1.80102	up	107.111	191.292	-0.510195	0.33862
10591135	Fat3	FAT tumor suppressor homolog 3 (Drosophila)	0.0110785	1.78813	up	87.8612	156.814	-0.459416	0.379033		270120
10456194	Napg	N-ethylmaleimide sensitive fusion protein attachment protein gamma	0.0216983	1.78803	up	50.7846	90.6116	-0.445328	0.393047	BC026977	108123
10580953			0.0183534	1.77875	up	25.1617	44.8929	-0.365153	0.465708
10399892	Gpr22	G protein-coupled receptor 22	0.0274576	1.78881	up	57.6777	102.907	-0.447589	0.391411	BC089509	73010
10356177	Dner	delta/notch-like EGF-related receptor	0.00914833	1.78591	up	81.4228	145.189	-0.456245	0.380413	BC034634	227325
10416899	Ndfip2	Nedd4 family interacting protein 2	0.0202389	1.77603	up	77.9111	138.849	-0.355829	0.47283	BC071237	76273
10563026	Bcl2l12	BCL2-like 12 (proline rich)	0.0229478	1.78163	up	29.5524	52.651	-0.416733	0.416468	BC039807	75736
10351515	Rnu1b1|Rnu1b2|Rnu1b6	U1b1 small nuclear RNA | U1b2 small nuclear RNA | U1b6 small nuclear RNA	0.0335957	1.77335	up	41.556	74.0178	-0.367371	0.459107		19844 | 19845 | 19847
10532892	1500011B03Rik	RIKEN cDNA 1500011B03 gene	0.0111926	1.77777	up	99.5119	177.189	-0.38519	0.44488	BC061238	66236
10426315	Lrrk2	leucine-rich repeat kinase 2	0.042264	1.79335	up	40.3929	71.9218	-0.492928	0.34973	AY792512	66725
10397818	Cpsf2	cleavage and polyadenylation specific factor 2	0.021844	1.78563	up	52.0196	92.6171	-0.456002	0.38043	BC013628	51786
10603659	Med14	mediator complex subunit 14	0.00785267	1.78081	up	76.2553	135.645	-0.441488	0.391042	BC065072	26896
10492590	Ppm1l	protein phosphatase 1 (formerly 2C)-like	0.0069859	1.77581	up	31.3566	55.7446	-0.38581	0.442671	BC096031	242083
10497051	Negr1	neuronal growth regulator 1	0.0262484	1.77554	up	189.182	336.05	-0.409338	0.418921	BC146005	320840
10419399	Slc35f4	solute carrier family 35, member F4	8.10237e-05	1.77554	up	25.8001	45.8085	-0.417282	0.410976	BC138981	75288
10453373	Prepl|Slc3a1	prolyl endopeptidase-like | solute carrier family 3, member 1	0.0418601	1.78039	up	110.853	196.769	-0.441853	0.390339	BC004612	213760 | 20532
10382573	2310067B10Rik	RIKEN cDNA 2310067B10 gene	0.04057	1.76769	up	67.9189	120.534	-0.375272	0.446595	BC053088	71947
10598093	Tarm1	T cell-interacting, activating receptor on myeloid cells 1	0.0413323	1.77088	up	36.3996	64.5935	-0.394287	0.430176	DQ973493	245126
10491331	Pik3ca	phosphatidylinositol 3-kinase, catalytic, alpha polypeptide	0.0371511	1.76769	up	56.5435	100.313	-0.376724	0.445142	BC089038	18706
10559644	Tmem150b|Brsk1	transmembrane protein 150B | BR serine/threonine kinase 1	0.0246308	1.76662	up	46.1418	81.832	-0.357417	0.463576	BC022651|BC086636	330460 | 381979
10593332	Bco2	beta-carotene oxygenase 2	0.0049586	1.77325	up	23.86	42.2823	-0.431307	0.395086	BC107006	170752
10518494	Ptchd2	patched domain containing 2	0.00626807	1.77139	up	37.4922	66.4344	-0.405228	0.419655	BC070441	242748
10555917	Olfr689	olfactory receptor 689	0.017683	1.76656	up	23.2642	41.2185	-0.356352	0.46459	BC119379	258745
10503659	Epha7	Eph receptor A7	0.0334213	1.76486	up	68.306	120.768	-0.392267	0.427288	BC026153	13841
10514128	Ttc39b	tetratricopeptide repeat domain 39B	0.045236	1.76298	up	65.9621	116.623	-0.38512	0.432893	BC151021	69863
10556178	Tub|Ric3	tubby candidate gene | resistance to inhibitors of cholinesterase 3 homolog (C. elegans)	0.0346982	1.77823	up	43.1681	76.3156	-0.483522	0.346917	BC096554|U52433|U52824|U54643|AK149284|AK044189	22141 | 320360
10496302	Manba	mannosidase, beta A, lysosomal	0.0161727	1.76507	up	28.0389	49.5668	-0.387314	0.432411	AF306557	110173
10347073	Unc80	unc-80 homolog (C. elegans)	0.00824219	1.76622	up	127.694	225.701	-0.3953	0.425364	FJ210934	329178
10527940	Cdk14	cyclin-dependent kinase 14	0.0430569	1.77933	up	81.1466	143.414	-0.481097	0.350235	AF033655	18647
10533106	Rnft2	ring finger protein, transmembrane 2	0.0333487	1.77626	up	41.5899	73.4855	-0.47416	0.354679	BC057302	269695
10597377	Fbxl2|Ubp1	F-box and leucine-rich repeat protein 2 | upstream binding protein 1	0.0358756	1.75796	up	88.614	156.465	-0.362447	0.451452	BC096582	72179 | 22221
10549420	Tmtc1	transmembrane and tetratricopeptide repeat containing 1	0.0182511	1.75996	up	108.853	192.147	-0.355263	0.460279		387314
10453518	Nrxn1	neurexin I	0.0382194	1.77565	up	155.211	273.896	-0.480599	0.347751	BC047146	18189
10488522	Ninl	ninein-like	0.00439462	1.76277	up	25.0879	44.2552	-0.384199	0.433645	BC067071	78177
10443108	Syngap1	synaptic Ras GTPase activating protein 1 homolog (rat)	0.00845824	1.76237	up	296.311	522.139	-0.411363	0.406151		240057
10488266	6330439K17Rik	RIKEN cDNA 6330439K17 gene	0.0251234	1.75828	up	79.4508	139.929	-0.388042	0.426119	BC141156	241688
10590563	Lars2	leucyl-tRNA synthetase, mitochondrial	0.0196999	1.75618	up	24.9666	43.9321	-0.379762	0.432677	AJ428066	102436
10535208	Ftsj2|Nudt1	FtsJ homolog 2 (E. coli) | nudix (nucleoside diphosphate linked moiety X)-type motif 1	0.0319456	1.76399	up	49.8117	87.6291	-0.437082	0.381763	BC064776	68017 | 17766
10404152	Fam65b	family with sequence similarity 65, member B	0.0144663	1.7632	up	36.38	63.9933	-0.45709	0.361106		193385
10366391	Kcnc2	potassium voltage gated channel, Shaw-related subfamily, member 2	0.0280118	1.76614	up	36.1824	63.63	-0.463721	0.356881	BC116289	268345
10443021	Atp6v0e	ATPase, H+ transporting, lysosomal V0 subunit E	0.00119187	1.75864	up	120.114	211.214	-0.413159	0.401301	BC024733	11974
10527332	Nptx2	neuronal pentraxin 2	0.0469751	1.76855	up	40.0287	70.3652	-0.464173	0.358395	BC026054	53324
10576639	Nrp1	neuropilin 1	0.0133691	1.75991	up	61.0553	107.23	-0.447189	0.368309	D50086	18186
10457872	Slc39a6	solute carrier family 39 (metal ion transporter), member 6	0.0442129	1.76869	up	89.4739	157.109	-0.484581	0.338102	BC055012	106957
10572786	Ap1m1	adaptor-related protein complex AP-1, mu subunit 1	0.0167763	1.75707	up	39.8961	70.0448	-0.417658	0.395515	M62419	11767
10439239	Dirc2	disrupted in renal carcinoma 2 (human)	0.0407196	1.75461	up	87.7215	153.908	-0.406109	0.405042	BC037460	224132
10588755	Camkv	CaM kinase-like vesicle-associated	0.00748257	1.75379	up	77.3042	135.518	-0.414267	0.396209	BC111033	235604
10453256	Kcng3	potassium voltage-gated channel, subfamily G, member 3	0.0249157	1.75261	up	45.4343	79.6166	-0.406468	0.403039	AF454552	225030
10597136	Ptpn23	protein tyrosine phosphatase, non-receptor type 23	0.00844919	1.74994	up	32.7286	57.3446	-0.373815	0.433489	AK173178	104831
10522411	Cwh43	cell wall biogenesis 43 C-terminal homolog (S. cerevisiae)	0.00206127	1.75104	up	23.3289	40.8591	-0.394248	0.413962	BC016523	231293
10439583	Sidt1	SID1 transmembrane family, member 1	0.0428557	1.74323	up	49.8492	87.2973	-0.358918	0.442843	BC079584	320007
10387545	Eif4a1	eukaryotic translation initiation factor 4A1	0.0117891	1.74913	up	252.676	442.03	-0.400758	0.40588	X03040	13681
10348547	Ube2f	ubiquitin-conjugating enzyme E2F (putative)	0.0454433	1.75717	up	36.5989	63.972	-0.453255	0.359998	BC016117	67921
10572679	Glt25d1	glycosyltransferase 25 domain containing 1	0.0203971	1.74208	up	71.2905	124.523	-0.362553	0.438261	BC032165	234407
10505187	Ugcg	UDP-glucose ceramide glucosyltransferase	0.0035918	1.74763	up	69.7801	121.881	-0.425589	0.379809	BC050828	22234
10570639	2610005L07Rik|A430108E01Rik	cadherin 11 pseudogene | RIKEN cDNA A430108E01 gene	0.0460634	1.73388	up	62.9293	109.809	-0.336022	0.457982	BC064022	381598 | 384382
10478647	Slc12a5	solute carrier family 12, member 5	0.0244271	1.73873	up	117.263	204.541	-0.3572	0.440834	BC054808	57138
10592535	Sorl1	sortilin-related receptor, LDLR class A repeats-containing	0.0187307	1.74905	up	126.062	219.833	-0.455167	0.351402	AB015790	20660
10479247	9030418K01Rik	RIKEN cDNA 9030418K01 gene	0.0280464	1.73994	up	33.2959	58.0439	-0.378373	0.420665		71532
10389526	Cltc	clathrin, heavy polypeptide (Hc)	0.0372247	1.735	up	284.465	495.613	-0.355292	0.439643	BC079897|BC031408	67300
10551104	Tmem145	transmembrane protein 145	0.0293612	1.73427	up	43.1917	75.2482	-0.334768	0.459562		330485
10368083	Ccdc28a	coiled-coil domain containing 28A	0.00565203	1.74305	up	26.2137	45.6662	-0.415293	0.386318	BC027759	215814
10468789	Pdzd8	PDZ domain containing 8	0.0476854	1.72847	up	76.8368	133.812	-0.314558	0.474934	BC141370	107368
10536895	Atp6v1f	ATPase, H+ transporting, lysosomal V1 subunit F	0.0342969	1.73246	up	95.1403	165.664	-0.336436	0.456385	BC016553	66144
10553917	Apba2	amyloid beta (A4) precursor protein-binding, family A, member 2	0.018873	1.74018	up	52.7669	91.8622	-0.394082	0.405154	BC057620	11784
10535577	Tmem130	transmembrane protein 130	0.0247962	1.74613	up	136.242	237.16	-0.44135	0.36281	BC067004	243339
10351259	Slc19a2	solute carrier family 19 (thiamine transporter), member 2	0.0170198	1.7425	up	28.397	49.4023	-0.424083	0.377072	AF216204	116914
10439566	Atp6v1a	ATPase, H+ transporting, lysosomal V1 subunit A	0.0218216	1.74346	up	202.109	351.599	-0.429381	0.372573	BC038392	11964
10542317	Cdkn1b	cyclin-dependent kinase inhibitor 1B	0.049936	1.74064	up	126.525	220.076	-0.405566	0.394053		12576
10432256	Arf3	ADP-ribosylation factor 3	0.049236	1.73618	up	397.597	691.386	-0.385263	0.410655	BC024935	11842
10591270	Olfm2	olfactomedin 2	0.00284973	1.73886	up	75.0005	130.406	-0.40136	0.396778	BC115981	244723
10551716	Ggn	gametogenetin	0.00644438	1.73731	up	28.8347	50.1332	-0.379092	0.417767	BC089358	243897
10490291	Gm14430|Gm14434|0610010B08Rik	predicted gene 14430 | predicted gene 14434 | RIKEN cDNA 0610010B08 gene	0.0499555	1.73141	up	223.428	388.437	-0.361838	0.430109	BC099528|AK169456	627914 | 668039 | 100039060
10490268	Gm14430|Gm14434|0610010B08Rik	predicted gene 14430 | predicted gene 14434 | RIKEN cDNA 0610010B08 gene	0.0499089	1.73099	up	223.456	388.4	-0.361404	0.430192	BC099528|AK169456	627914 | 668039 | 100039060
10384398	Grb10	growth factor receptor bound protein 10	0.0417514	1.74197	up	38.7407	67.3171	-0.42254	0.378182	AF022072|BC016111|FJ425890|AK169000|AK012646|AK080969	14783
10465494	1700019N12Rik	RIKEN cDNA 1700019N12 gene	0.00116374	1.73721	up	22.4115	38.9337	-0.398136	0.398638	BC172038	67077
10585905	Parp6	poly (ADP-ribose) polymerase family, member 6	0.0316312	1.73583	up	88.0516	152.943	-0.391147	0.404481	BC062096	67287
10350840	Angptl1	angiopoietin-like 1	0.03993	1.74775	up	23.9179	41.5354	-0.475166	0.330335	BC082563	72713
10473190	Dnajc10	DnaJ (Hsp40) homolog, subfamily C, member 10	0.00539973	1.73203	up	68.6261	118.926	-0.381803	0.410658	BC033461	66861
10508500	Bai2|LOC100048816	brain-specific angiogenesis inhibitor 2 | similar to Brain-specific angiogenesis inhibitor 2	0.0267769	1.72974	up	222.867	386.156	-0.375928	0.414626	BC056926|AY168407|AK144268	230775 | 100048816
10501924	Ndst3	N-deacetylase/N-sulfotransferase (heparan glucosaminyl) 3	0.0444259	1.72453	up	57.5967	99.6794	-0.361547	0.424653	BC079622	83398
10518642	Ube4b	ubiquitination factor E4B, UFD2 homolog (S. cerevisiae)	0.00910879	1.7317	up	119.194	206.217	-0.415205	0.376982	AF260926	63958
10525766	Gtf2h3	general transcription factor IIH, polypeptide 3	0.00981343	1.73111	up	30.6779	53.029	-0.430957	0.360739	BC017515	209357
10408113	Hist1h4i	histone cluster 1, H4i	0.00717774	1.73011	up	49.0929	84.8583	-0.418316	0.372551	BC092144	319158
10375956	Fstl4	follistatin-like 4	0.0165609	1.73032	up	40.2198	69.4959	-0.416412	0.374629	AF374459	320027
10476952	Entpd6	ectonucleoside triphosphate diphosphohydrolase 6	0.0196358	1.72487	up	33.0354	57.0682	-0.372503	0.413982	BC038126	12497
10485081	Dgkz	diacylglycerol kinase zeta	0.00794602	1.7254	up	143.54	247.961	-0.358924	0.428009	BC049228	104418
10471519	Tor2a	torsin family 2, member A	0.0266478	1.72971	up	33.1609	57.2585	-0.415288	0.37524	BC024469|AK185253	30933
10408531	Gmds	GDP-mannose 4, 6-dehydratase	0.0438031	1.722	up	27.9654	48.2359	-0.377628	0.406461	BC093502	218138
10452874	Atp6v1f	ATPase, H+ transporting, lysosomal V1 subunit F	0.049436	1.71401	up	81.607	140.599	-0.343233	0.434141	BC016553	66144
10490955	Mtfr1	mitochondrial fission regulator 1	0.0275944	1.72779	up	32.1086	55.3036	-0.431946	0.356978	BC042471	67472
10433656	Mkl2	MKL/myocardin-like 2	0.00988497	1.72248	up	104.618	180.182	-0.394439	0.390046		239719
10500356	Rnu1b1|Rnu1b2|Rnu1b6	U1b1 small nuclear RNA | U1b2 small nuclear RNA | U1b6 small nuclear RNA	0.0439512	1.72873	up	39.8885	68.6749	-0.431875	0.357837		19844 | 19845 | 19847
10607619	Cdkl5	cyclin-dependent kinase-like 5	0.0252055	1.72596	up	117.59	202.436	-0.425368	0.362033		382253
10500358	Rnu1b1|Rnu1b2|Rnu1b6	U1b1 small nuclear RNA | U1b2 small nuclear RNA | U1b6 small nuclear RNA	0.0444947	1.72867	up	39.911	68.7082	-0.432024	0.357642		19844 | 19845 | 19847
10589756	Epm2aip1	EPM2A (laforin) interacting protein 1	0.00781746	1.72332	up	75.3759	129.761	-0.418733	0.366461	BC018474	77781
10500343	Rnu1b1|Rnu1b2|Rnu1b6	U1b1 small nuclear RNA | U1b2 small nuclear RNA | U1b6 small nuclear RNA	0.044138	1.72811	up	39.8965	68.6627	-0.431762	0.357435		19844 | 19845 | 19847
10570660	Gm10104|Gm14850|Defa5|Gm15315|Gm15293|Defa4	predicted gene 10104 | predicted gene 14850 | defensin, alpha, 5 | predicted gene 15315 | predicted gene 15293 | defensin, alpha, 4	0.0161535	1.71682	up	41.6427	71.6585	-0.347727	0.432015	BC134360	100041688 | 100041895 | 13239 | 100041952 | 100041759 | 13238
10344973	Gdap1	ganglioside-induced differentiation-associated-protein 1	0.00175577	1.72104	up	44.1921	76.0411	-0.401464	0.381814	BC048177	14545
10607089	Acsl4	acyl-CoA synthetase long-chain family member 4	0.0375707	1.7175	up	69.7003	119.923	-0.37318	0.407134	BC058663	50790
10529605	Wfs1	Wolfram syndrome 1 homolog (human)	0.00540887	1.7201	up	61.2511	105.363	-0.390198	0.392298	BC046988	22393
10350438	Kcnt2	potassium channel, subfamily T, member 2	0.0347721	1.72481	up	43.005	73.9554	-0.423591	0.362849	AK054538	240776
10420532	Atp8a2	ATPase, aminophospholipid transporter-like, class I, type 8A, member 2	0.0309925	1.71175	up	68.5536	117.882	-0.326838	0.448636	AF156550	50769
10384004	Urgcp	upregulator of cell proliferation	0.0161951	1.72049	up	32.1648	55.3009	-0.401611	0.381206	BC066994	72046
10512937	Rnu1b1|Rnu1b2|Rnu1b6	U1b1 small nuclear RNA | U1b2 small nuclear RNA | U1b6 small nuclear RNA	0.0452538	1.72643	up	39.9681	68.7118	-0.431546	0.356245		19844 | 19845 | 19847
10607259	Tro	trophinin	0.0272522	1.71198	up	73.1629	125.751	-0.331385	0.444281	BC075630	56191
10445565	Mrpl2	mitochondrial ribosomal protein L2	0.0208124	1.71624	up	37.0529	63.6793	-0.371388	0.407863	BC027762	27398
10445078	Gabbr1	gamma-aminobutyric acid (GABA) B receptor, 1	0.0285825	1.72503	up	263.87	453.338	-0.446043	0.340582	BC054735	54393
10442683	Ptx4	pentraxin 4	0.00190576	1.71784	up	21.58	37.0644	-0.398414	0.382183	BC107381	68509
10494413	Rnu1b1|Rnu1b2|Rnu1b6	U1b1 small nuclear RNA | U1b2 small nuclear RNA | U1b6 small nuclear RNA	0.0473807	1.72526	up	39.9937	68.6812	-0.433962	0.352848		19844 | 19845 | 19847
10494421	Rnu1b1|Rnu1b2|Rnu1b6	U1b1 small nuclear RNA | U1b2 small nuclear RNA | U1b6 small nuclear RNA	0.0470737	1.72462	up	40.0272	68.713	-0.433939	0.352337		19844 | 19845 | 19847
10494411	Rnu1b1|Rnu1b2|Rnu1b6	U1b1 small nuclear RNA | U1b2 small nuclear RNA | U1b6 small nuclear RNA	0.0468124	1.72442	up	40.0146	68.6876	-0.433422	0.352686		19844 | 19845 | 19847
10494417	Rnu1b1|Rnu1b2|Rnu1b6	U1b1 small nuclear RNA | U1b2 small nuclear RNA | U1b6 small nuclear RNA	0.0471621	1.72428	up	40.0201	68.6906	-0.433301	0.352689		19844 | 19845 | 19847
10418879	Mapk8	mitogen-activated protein kinase 8	0.00904629	1.71571	up	77.2337	132.522	-0.387687	0.391118	BC053027	26419
10396094	Klhdc2	kelch domain containing 2	0.011786	1.71886	up	81.6387	140.08	-0.431646	0.349803	AY513272	69554
10557177	Prkcb	protein kinase C, beta	0.031405	1.7209	up	209.551	359.482	-0.426455	0.356713	BC127083	18751
10362392	Psmd2	proteasome (prosome, macropain) 26S subunit, non-ATPase, 2	0.0368115	1.71304	up	97.6581	167.511	-0.375598	0.40096	BC021508	21762
10354258	Uxs1	UDP-glucuronate decarboxylase 1	0.00432661	1.71532	up	51.7094	88.689	-0.392273	0.386208	BC037049	67883
10507015	Agbl4	ATP/GTP binding protein-like 4	0.0436134	1.7042	up	50.4824	86.5234	-0.326366	0.442732	DQ867039	78933
10484318	Nckap1	NCK-associated protein 1	0.0301973	1.72127	up	205.289	351.844	-0.446333	0.337141	AK122318	50884
10508052	Grik3	glutamate receptor, ionotropic, kainate 3	0.035924	1.71693	up	58.232	99.7739	-0.410337	0.369494		14807
10400866	Trim9	tripartite motif-containing 9	0.0077127	1.7133	up	140.915	241.274	-0.402924	0.373855	BC052034	94090
10346780	Eif4a1	eukaryotic translation initiation factor 4A1	0.00401781	1.71141	up	242.085	414.068	-0.409849	0.365333	BC049915|AK189771|AK202341|AK199058|AK189012	13681
10433658	Mir365-1	microRNA 365-1	0.0139815	1.7059	up	34.2357	58.5216	-0.340207	0.430329		723899
10394258	Adcy3|Cenpo	adenylate cyclase 3 | centromere protein O	0.0270345	1.70996	up	89.1482	152.38	-0.391456	0.382508	BC057316	104111 | 52504
10379013	Flot2	flotillin 2	0.0321642	1.70118	up	39.1822	66.9714	-0.317435	0.4491	BC070423|U07890|AK149530|AK200150|AK082347	14252
10506714	Lrp8	low density lipoprotein receptor-related protein 8, apolipoprotein e receptor	0.00190944	1.70862	up	106.018	181.191	-0.372322	0.400506	D85463	16975
10523376	Fras1	Fraser syndrome 1 homolog (human)	0.0223478	1.70428	up	30.2972	51.7476	-0.355183	0.413976	AJ489280	231470
10547471	B4galnt3	beta-1,4-N-acetyl-galactosaminyl transferase 3	0.0448413	1.70269	up	24.0245	41.0288	-0.356994	0.41082	BC139798	330406
10601152	Nlgn3	neuroligin 3	0.0187783	1.70359	up	62.8507	107.332	-0.34514	0.423435	BC150773	245537
10584024	Opcml	opioid binding protein/cell adhesion molecule-like	0.0105543	1.7095	up	94.8671	161.941	-0.419348	0.354227	BC076581	330908
10482017	Rab14	RAB14, member RAS oncogene family	0.0133806	1.7074	up	147.957	252.494	-0.39433	0.377475	BC009085	68365
10348864	Thap4|Gm10550	THAP domain containing 4 | predicted gene 10550	0.0388844	1.71663	up	27.6878	47.246	-0.465115	0.314467	BC063758	67026 | 100049167
10601701	Tmem35	transmembrane protein 35	0.0271076	1.70931	up	35.2981	60.1784	-0.418144	0.355272	BC042623	67564
10373702	Pisd-ps1|Pisd-ps3	phosphatidylserine decarboxylase, pseudogene 1 | phosphatidylserine decarboxylase, pseudogene 3	0.0272756	1.70659	up	195.101	332.539	-0.399989	0.371129	BC003217	236604 | 66776
10592772	Abcg4	ATP-binding cassette, sub-family G (WHITE), member 4	0.0221342	1.70226	up	62.3274	106.219	-0.368997	0.398457	AF378330	192663
10561777	BC027344		0.011351	1.70399	up	28.9434	49.3235	-0.382942	0.385974	BC027344|AK137204	233057
10519333	Fam133b	family with sequence similarity 133, member B	0.00905854	1.70202	up	62.54	106.544	-0.363129	0.404115	BC027051	68152
10456974	Arf1	ADP-ribosylation factor 1	0.00286445	1.70271	up	645.366	1099.21	-0.371852	0.395979	D87898	11840
10487021	Slc30a4	solute carrier family 30 (zinc transporter), member 4	0.0347823	1.71062	up	51.7232	88.0711	-0.440547	0.333971	AF003747	22785
10383088	Gaa	glucosidase, alpha, acid	0.0202413	1.69774	up	229.285	390.396	-0.330325	0.433291	BC010210	14387
10552632	Shank1	SH3/ankyrin domain gene 1	0.0181704	1.70469	up	136.999	233.087	-0.414564	0.354947	AK078290|AK082624	243961
10403110	Gm10421	predicted gene 10421	0.00147228	1.70012	up	35.4717	60.3187	-0.36953	0.39611		100038689
10462398	Pdcd1lg2	programmed cell death 1 ligand 2	0.00768358	1.69774	up	23.0107	39.1086	-0.349762	0.413856	AF142780	58205
10452047	Ptprs	protein tyrosine phosphatase, receptor type, S	0.00761037	1.69931	up	193.166	328.272	-0.380895	0.384053	BC052462	19280
10517666	Otud3	OTU domain containing 3	0.0352322	1.69031	up	41.7662	70.9366	-0.319811	0.437474		73162
10461459	Syt7	synaptotagmin VII	0.00502787	1.69563	up	68.7929	116.641	-0.382279	0.379541	AB075901	54525
10466530	Pcsk5	proprotein convertase subtilisin/kexin type 5	0.0487856	1.68757	up	33.2922	56.4408	-0.335981	0.418963	D17583	18552
10450226	Ppt2	palmitoyl-protein thioesterase 2	0.0102434	1.69287	up	67.655	114.695	-0.34394	0.415535	BC052330	54397
10588903	Usp4	ubiquitin specific peptidase 4 (proto-oncogene)	0.0172512	1.69134	up	85.7352	145.324	-0.341744	0.416423	L00681	22258
10527306	Lmtk2	lemur tyrosine kinase 2	0.0340406	1.68663	up	85.7938	145.395	-0.313882	0.440258	AB288872	231876
10490250	Gm14391|Gm6710|Gm14295|0610010B08Rik|LOC627901	predicted gene 14391 | predicted gene 6710 | predicted gene 14295 | RIKEN cDNA 0610010B08 gene | similar to zinc finger protein 14	0.0292926	1.68822	up	350.605	593.81	-0.338083	0.417424	U62393|BC106197|BC099528|BC085231	665001 | 626832 | 100039123 | 100039060 | 627901
10363056	Sim1	single-minded homolog 1 (Drosophila)	0.0236548	1.69266	up	26.5101	44.8985	-0.372444	0.386844	U40575	20464
10585444	Ireb2	iron responsive element binding protein 2	0.0114259	1.69268	up	34.9082	59.1148	-0.37156	0.387751	BC044665	64602
10479176	Gm14391|Gm6710|Gm14295|0610010B08Rik|Gm14399|Gm14325|LOC627901	predicted gene 14391 | predicted gene 6710 | predicted gene 14295 | RIKEN cDNA 0610010B08 gene | predicted gene 14399 | predicted gene 14325 | similar to zinc finger protein 14	0.0293665	1.68761	up	350.716	593.786	-0.337768	0.417213	U62393|BC106197|BC099528|BC085231	665001 | 626832 | 100039123 | 100039060 | 100043761 | 329575 | 627901
10579554	Unc13a	unc-13 homolog A (C. elegans)	0.0309202	1.69535	up	96.0512	162.522	-0.402386	0.359195	AY753536	382018
10433536	Clec16a	C-type lectin domain family 16, member A	0.0127963	1.69496	up	125.894	213	-0.422869	0.338383	BC138907|BC138909|AK089327|AK155314|AK016529	74374
10481920	Psmd5	proteasome (prosome, macropain) 26S subunit, non-ATPase, 5	0.0133147	1.69453	up	33.6979	57.0055	-0.413635	0.347253	BC019112	66998
10365729	Cdk17|Elk3	cyclin-dependent kinase 17 | ELK3, member of ETS oncogene family	0.0124626	1.68854	up	176.056	297.767	-0.342911	0.412866	BC064815	237459 | 13713
10532463	Pus1	pseudouridine synthase 1	0.0117038	1.69023	up	27.0049	45.6637	-0.371047	0.38617	AB041563	56361
10579609	Fcho1	FCH domain only 1	0.00676048	1.68853	up	32.8773	55.5458	-0.363775	0.391993	AK172927	74015
10489629	Cdh22	cadherin 22	0.0269089	1.6834	up	26.1811	44.2314	-0.324359	0.427021	AB019618	104010
10388109	Pitpnm3	PITPNM family member 3	0.0267394	1.68526	up	30.3772	51.2807	-0.355959	0.39701	BC112411	327958
10465783	Tmem179b|Taf6l	transmembrane protein 179B | TAF6-like RNA polymerase II, p300/CBP-associated factor (PCAF)-associated factor	0.0185971	1.68973	up	71.8089	121.198	-0.395	0.361789	BC116961	67706 | 225895
10389617	Ppm1e	protein phosphatase 1E (PP2C domain containing)	0.0178895	1.68598	up	81.2482	136.893	-0.386395	0.367196	BC138900	320472
10559681	Shisa7	shisa homolog 7 (Xenopus laevis)	0.000550737	1.68463	up	60.2056	101.418	-0.381502	0.370929		232813
10448094	Lnpep	leucyl/cystinyl aminopeptidase	0.0111704	1.68156	up	185.378	312.149	-0.34552	0.404283	BC120925	240028
10531453	Ccdc158	coiled-coil domain containing 158	0.00953897	1.6822	up	54.5268	91.8042	-0.356737	0.393612	BC137976	320696
10585286	Arhgap20|9230115E21Rik	Rho GTPase activating protein 20 | RIKEN cDNA 9230115E21 gene	0.00615799	1.68472	up	72.0488	121.29	-0.398188	0.354319		244867 | 408028
10430389	Mfng	MFNG O-fucosylpeptide 3-beta-N-acetylglucosaminyltransferase	0.00543833	1.68468	up	31.3472	52.7705	-0.403426	0.349046	BC010983	17305
10584541	Zfp202	zinc finger protein 202	0.0422015	1.67478	up	33.7005	56.7013	-0.324506	0.419468	AF292648	80902
10374012	Rasl10a	RAS-like, family 10, member A	0.0224091	1.68383	up	25.2434	42.4652	-0.388212	0.363532	BC107200	75668
10440849	Synj1	synaptojanin 1	0.0167327	1.68479	up	215.845	363.015	-0.405154	0.347416	AK080946	104015
10393573	Lgals3bp	lectin, galactoside-binding, soluble, 3 binding protein	0.0420596	1.68711	up	127.631	214.571	-0.411311	0.343242	BC090658	19039
10466402	Eif4a1	eukaryotic translation initiation factor 4A1	0.0100167	1.68223	up	179.107	301.011	-0.395247	0.35513		13681
10499643	Chrnb2	cholinergic receptor, nicotinic, beta polypeptide 2 (neuronal)	0.00328744	1.67998	up	34.9019	58.651	-0.364011	0.384434	BC065103	11444
10552942	Lhb	luteinizing hormone beta	0.00516661	1.67906	up	31.2216	52.4538	-0.355363	0.392287		16866
10498187	6030405A18Rik	RIKEN cDNA 6030405A18 gene	0.0443734	1.66968	up	26.1011	43.8429	-0.300764	0.438807	BC058995	329641
10376216	Slc36a1	solute carrier family 36 (proton/amino acid symporter), member 1	0.0455314	1.66816	up	63.6976	106.882	-0.305693	0.432561	AY211262	215335
10514939	Podn	podocan	0.00597293	1.67574	up	33.8185	56.7157	-0.346397	0.398403	AY313606	242608
10553956	Tm2d3|Tarsl2	TM2 domain containing 3 | threonyl-tRNA synthetase-like 2	0.00870272	1.6748	up	85.0556	142.606	-0.344274	0.399714	BC024620|BC039225	68634 | 272396
10382890	Sec14l1	SEC14-like 1 (S. cerevisiae)	0.0151684	1.67324	up	150.085	251.61	-0.334385	0.408259	BC005766	74136
10564375			0.0119725	1.67805	up	31.4425	52.6908	-0.400792	0.345998
10468746	Hspa12a	heat shock protein 12A	0.0402024	1.67052	up	67.9361	113.792	-0.343673	0.396626	BC030362	73442
10540213			0.0104773	1.67563	up	23.6323	39.5702	-0.386726	0.357974
10345091	B3gat2|Smap1	beta-1,3-glucuronyltransferase 2 (glucuronosyltransferase S) | stromal membrane-associated protein 1	0.0380711	1.66587	up	48.4911	81.1635	-0.312258	0.424016	BC058082	280645 | 98366
10497399	Pde7a	phosphodiesterase 7A	0.0158517	1.67255	up	50.1954	84.0011	-0.362268	0.37978	BC062909	18583
10484999	Ddb2|Acp2	damage specific DNA binding protein 2 | acid phosphatase 2, lysosomal	0.0195287	1.67693	up	73.7909	123.483	-0.405391	0.340433	BC080821	107986 | 11432
10358563	Hmcn1	hemicentin 1	0.0171008	1.67658	up	44.8703	75.0799	-0.406461	0.339062		545370
10494423	Hfe2	hemochromatosis type 2 (juvenile) (human homolog)	0.0277834	1.67399	up	31.0673	51.9583	-0.382469	0.360818	BC022603	69585
10464251	Atrnl1	attractin like 1	0.0490899	1.68171	up	72.0149	120.397	-0.43187	0.318058	AY688677	226255
10546294	Nup210	nucleoporin 210	0.0245928	1.66494	up	45.1343	75.374	-0.32238	0.413091	BC052468	54563
10512847	Alg2	asparagine-linked glycosylation 2 homolog (yeast, alpha-1,3-mannosyltransferase)	0.0403069	1.67728	up	132.559	221.245	-0.427218	0.318906	BC051951	56737
10473981	Ambra1	autophagy/beclin 1 regulator 1	0.0436023	1.67751	up	94.1847	157.179	-0.426993	0.319328	AK148887|AK084557|AK083596	228361
10376396	Trim58	tripartite motif-containing 58	0.0172461	1.6718	up	24.0575	40.143	-0.402592	0.33881	BC147805	216781
10381668	Nmt1	N-myristoyltransferase 1	0.0109449	1.6659	up	187.251	312.233	-0.349367	0.386936	BC021635	18107
10566690	Olfr493	olfactory receptor 493	0.011855	1.66385	up	31.3986	52.2757	-0.35546	0.379066		258307
10557560	Cdipt	CDP-diacylglycerol--inositol 3-phosphatidyltransferase (phosphatidylinositol synthase)	0.00417173	1.66389	up	79.5262	132.381	-0.352016	0.382543	BC032182	52858
10528972	Otof	otoferlin	0.00299649	1.66469	up	30.4604	50.7045	-0.369388	0.365863	AF183184	83762
10532542	Sez6l	seizure related 6 homolog like	0.002793	1.66506	up	114.023	189.787	-0.38625	0.349328	DQ167195|BC065117|BC065129|AB206790	56747
10364301	C330046G03Rik	RIKEN cDNA C330046G03 gene	0.0210344	1.65772	up	44.4374	73.8574	-0.320843	0.408361	AJ487520	252974
10577858	Bag4	BCL2-associated athanogene 4	0.0208864	1.6603	up	62.192	103.332	-0.355671	0.375771	AF332863	67384
10552252	1600014C10Rik	RIKEN cDNA 1600014C10 gene	0.0401833	1.65448	up	46.2003	76.7614	-0.317096	0.409281	BC085480	72244
10379998	Trim37	tripartite motif-containing 37	0.0399004	1.67025	up	97.5708	162.082	-0.437985	0.302082	BC058678|BC059070|AK036619	68729
10427369	Pde1b	phosphodiesterase 1B, Ca2+-calmodulin dependent	0.0444117	1.66821	up	53.6595	89.1304	-0.4117	0.326601	BC058531	18574
10424062	A930017M01Rik	RIKEN cDNA A930017M01 gene	0.0289649	1.66658	up	36.8364	61.1833	-0.413244	0.323648		239410
10354472	Gls	glutaminase	0.041728	1.65356	up	141.376	234.806	-0.315692	0.409883	BC025534	14660
10476569	2310003L22Rik	RIKEN cDNA 2310003L22 gene	0.00962503	1.66028	up	34.7788	57.7528	-0.362127	0.369303	BC005630	69487
10468113	Kcnip2	Kv channel-interacting protein 2	0.00372052	1.66065	up	57.544	95.5203	-0.381725	0.350019	BC056434	80906
10525374	Pptc7	PTC7 protein phosphatase homolog (S. cerevisiae)	0.0208735	1.66345	up	56.7179	94.1209	-0.404962	0.329217	BC068149	320717
10505747	Rraga	Ras-related GTP binding A	0.028723	1.65294	up	94.2757	156.378	-0.313077	0.411954	BC048245	68441
10445574	Cul7	cullin 7	0.0264395	1.66114	up	31.2819	51.8602	-0.391381	0.340795	BC138998	66515
10550200			0.0152459	1.65351	up	22.4263	37.1545	-0.320566	0.404964
10503410	Tmem64	transmembrane protein 64	0.0482819	1.66613	up	36.1695	59.8962	-0.431629	0.304868	BC030341	100201
10591114	Fat3	FAT tumor suppressor homolog 3 (Drosophila)	0.00899833	1.65352	up	26.6004	44.0335	-0.332799	0.392743		270120
10466735	Fam189a2	family with sequence similarity 189, member A2	0.0381771	1.66226	up	46.6766	77.2405	-0.418323	0.314822		381217
10485183	Slc35c1	solute carrier family 35, member C1	0.0492575	1.66494	up	37.9724	62.7953	-0.444211	0.291263	BC031814	228368
10541771	Ing4	inhibitor of growth family, member 4	0.0251028	1.65586	up	39.4569	65.248	-0.380946	0.346638	BC009127	28019
10440554	Rnf160	ring finger protein 160	0.0356342	1.64822	up	45.7411	75.6373	-0.323462	0.397451		78913
10481320	Gtf3c4	general transcription factor IIIC, polypeptide 4	0.0355694	1.66042	up	93.0063	153.763	-0.418768	0.312782	BC117919	269252
10565705	Omp	olfactory marker protein	0.0367578	1.64542	up	29.7409	49.1689	-0.294776	0.423681	BC046600	18378
10596931	Wdr6	WD repeat domain 6	0.0419138	1.64438	up	68.8931	113.853	-0.30133	0.416213	BC050894	83669
10369752	Lrrtm3	leucine rich repeat transmembrane neuronal 3	0.0393184	1.64896	up	116.618	192.715	-0.338636	0.382921	BC113178	216028
10378964	Sez6	seizure related gene 6	0.0112576	1.64907	up	108.887	179.692	-0.346489	0.375167	BC055345	20370
10479297	Lsm14b	LSM14 homolog B (SCD6, S. cerevisiae)	0.0269391	1.645	up	49.0278	80.9014	-0.31444	0.403652	BC099395	241846
10356240	Slc16a14	solute carrier family 16 (monocarboxylic acid transporters), member 14	0.0337293	1.65377	up	23.3146	38.4477	-0.395366	0.330393	BC023456	71781
10494781	Igsf3	immunoglobulin superfamily, member 3	0.00799049	1.64696	up	30.269	49.8871	-0.342478	0.377326	BC052892	78908
10532828	Mmab	methylmalonic aciduria (cobalamin deficiency) type B homolog (human)	0.00859428	1.6458	up	28.7084	47.2973	-0.33086	0.387925	BC057558	77697
10548300	Gm4696	predicted gene 4696	0.00888973	1.64525	up	23.2889	38.3586	-0.327509	0.3908	DQ113419	100043861
10389929	Cacna1g	calcium channel, voltage-dependent, T type, alpha 1G subunit	0.0434033	1.65074	up	53.0935	87.4242	-0.385897	0.337219	BC057399|DQ317412|AF227530	12291
10529385	Zfyve28	zinc finger, FYVE domain containing 28	0.0127873	1.64799	up	41.7078	68.6288	-0.393846	0.326859	BC139050	231125
10571975			0.0129433	1.64357	up	50.6228	83.2936	-0.337324	0.379509
10367708	Pcmt1	protein-L-isoaspartate (D-aspartate) O-methyltransferase 1	0.0204993	1.63912	up	103.158	169.499	-0.314498	0.398421	BC058966	18537
10442616	Hagh	hydroxyacyl glutathione hydrolase	0.0198904	1.64353	up	58.9235	96.7846	-0.367081	0.349719	BC019817	14651
10413419	Arhgef3	Rho guanine nucleotide exchange factor (GEF) 3	0.0371116	1.63879	up	64.858	106.53	-0.331888	0.380747	BC012262	71704
10456922	5430411K18Rik	RIKEN cDNA 5430411K18 gene	0.035431	1.64974	up	38.8598	63.8135	-0.424698	0.297537	AK122536	71423
10414612	Slc39a2	solute carrier family 39 (zinc transporter), member 2	0.0356571	1.64177	up	44.0027	72.2472	-0.356921	0.358336	BC113769	214922
10467697	Mms19|Zdhhc16	MMS19 (MET18 S. cerevisiae) | zinc finger, DHHC domain containing 16	0.0064527	1.64027	up	44.1506	72.4653	-0.33869	0.375245	BC050817	72199 | 74168
10565102	Ap3b2	adaptor-related protein complex 3, beta 2 subunit	0.030374	1.64232	up	64.0721	105.159	-0.365384	0.350354	AY528675	11775
10442495	Pkd1	polycystic kidney disease 1 homolog	0.0449676	1.63228	up	68.6686	112.676	-0.29427	0.412621	U70209	18763
10350951	Tnr	tenascin R	0.0207161	1.64511	up	47.104	77.2906	-0.40586	0.31232	BC132392	21960
10511446	Asph	aspartate-beta-hydroxylase	0.046375	1.64114	up	137.373	225.361	-0.360948	0.353752
10486096	A930104D05Rik	RIKEN cDNA A930104D05 gene	0.0477745	1.64609	up	42.5787	69.8145	-0.396943	0.322099		320600
10576062	Jph3	junctophilin 3	0.0463266	1.6492	up	58.6832	96.191	-0.433611	0.288155	AB024449	57340
10544171	Slc37a3	solute carrier family 37 (glycerol-3-phosphate transporter), member 3	0.0169093	1.63778	up	40.5486	66.4588	-0.34412	0.367624	BC099673	72144
10596900	Tcta	T-cell leukemia translocation altered gene	0.00792001	1.63991	up	56.6768	92.8735	-0.376433	0.337182	BC019397	102791
10549923	Vmn2r34|Vmn2r51|Vmn2r42|Vmn2r37|Vmn2r30|Vmn2r48|Vmn2r45|Gm10302	vomeronasal 2, receptor 34 | vomeronasal 2, receptor 51 | vomeronasal 2, receptor 42 | vomeronasal 2, receptor 37 | vomeronasal 2, receptor 30 | vomeronasal 2, receptor 48 | vomeronasal 2, receptor 45 | predicted gene 10302	0.030836	1.63181	up	27.0482	44.3086	-0.289802	0.41667	AF011414|AF011425|AF011424	100042636 | 100042921 | 22310 | 22305 | 22306 | 625580 | 100042810 | 100042688
10529711	Clnk	cytokine-dependent hematopoietic cell linker	0.0456634	1.64619	up	34.9845	57.2986	-0.41324	0.305889	AF187819	27278
10506431	Gm10304	predicted gene 10304	0.0079204	1.63854	up	31.8425	52.1489	-0.368248	0.344159		100038724
10404008	Vmn1r213	vomeronasal 1 receptor 213	0.0265744	1.63672	up	28.4298	46.5582	-0.348241	0.362566		171249
10576934	Fam155a	family with sequence similarity 155, member A	0.0152696	1.63984	up	71.4426	116.995	-0.381198	0.332359	BC117535	270028
10409118	Wnk2	WNK lysine deficient protein kinase 2	0.0293158	1.64301	up	84.9239	139.06	-0.404819	0.311522	BC055795|BC046464|BC060187|AK129439|AK044381|AK166741|AK043716	75607
10428534	Trps1	trichorhinophalangeal syndrome I (human)	0.0289364	1.64222	up	40.7651	66.7172	-0.406201	0.309448		83925
10584071	Prdm10	PR domain containing 10	0.00936294	1.63758	up	51.2853	83.9242	-0.371657	0.339906	BC064128	382066
10504094	Galt	galactose-1-phosphate uridyl transferase	0.0358358	1.64302	up	74.3127	121.592	-0.409538	0.306809	BC010985	14430
10386388	Snap47	synaptosomal-associated protein, 47	0.0311399	1.63937	up	107.21	175.392	-0.381284	0.331858	BC029025|BC023182|AK211035	67826
10598071			0.0351562	1.63098	up	32.7685	53.5887	-0.322092	0.383646
10385048	Tlx3	T-cell leukemia, homeobox 3	0.00637294	1.63445	up	36.5309	59.7383	-0.340298	0.368506	BC141308	27140
10594679	Tln2	talin 2	0.0147954	1.63759	up	38.9987	63.7717	-0.382795	0.328776	BC158057	70549
10532594	Myo18b	myosin XVIIIb	0.0460878	1.62591	up	29.4296	48.1022	-0.291841	0.409404	BC145218	74376
10481092	Agpat2	1-acylglycerol-3-phosphate O-acyltransferase 2 (lysophosphatidic acid acyltransferase, beta)	0.0237393	1.63034	up	31.7717	51.924	-0.31625	0.388925	BC125530	67512
10403466	Dip2c	DIP2 disco-interacting protein 2 homolog C (Drosophila)	0.00418587	1.63445	up	66.281	108.28	-0.373924	0.33488	BC137787	208440
10487886	Adra1d	adrenergic receptor, alpha 1d	0.0248981	1.63305	up	78.4351	128.131	-0.349452	0.358119		11550
10357122			0.0347522	1.62904	up	23.2456	37.9608	-0.324007	0.380014
10379836	Mrm1	mitochondrial rRNA methyltransferase 1 homolog (S. cerevisiae)	0.0321284	1.63928	up	36.4957	59.5867	-0.414464	0.298595	BC005625	217038
10506571	Dhcr24	24-dehydrocholesterol reductase	0.0330461	1.63823	up	101.066	164.95	-0.404682	0.307452	BC019797	74754
10558811	Ptdss2	phosphatidylserine synthase 2	0.00239043	1.63062	up	48.269	78.6863	-0.36808	0.337339	BC053517	27388
10498204	Dclk1|Gm9831	doublecortin-like kinase 1 | predicted gene 9831	0.0034825	1.6298	up	49.6325	80.9071	-0.345183	0.359515		13175 | 791319
10394477	Laptm4a	lysosomal-associated protein transmembrane 4A	0.0272624	1.63103	up	382.451	622.878	-0.371469	0.334317	U34259	17775
10543306	Tspan12	tetraspanin 12	0.0161359	1.63153	up	44.028	71.7034	-0.387876	0.318346	BC068240	269831
10551377	Hipk4	homeodomain interacting protein kinase 4	0.0221255	1.63064	up	89.7137	146.085	-0.372948	0.332494	AB354583	233020
10597775	Ulk4	unc-51-like kinase 4 (C. elegans)	0.0039337	1.62855	up	32.1122	52.2801	-0.362863	0.340724	BC109365|BC109364|BC065094|AK043628|AK043477	209012
10440131	Gpr15	G protein-coupled receptor 15	0.00543831	1.62846	up	30.3082	49.3398	-0.361155	0.342352	BC119501	71223
10552613	Klk1b4	kallikrein 1-related pepidase b4	0.00831169	1.62645	up	23.2903	37.9065	-0.333893	0.367831	M11434	18048
10524973	2410131K14Rik	RIKEN cDNA 2410131K14 gene	0.0071995	1.62599	up	36.5653	59.5048	-0.324108	0.377212	BC104372	76792
10388679	Abhd15|Gm10392	abhydrolase domain containing 15 | predicted gene 10392	0.0449338	1.63634	up	27.0522	44.0123	-0.427059	0.283411	FJ154119	67477 | 100049168
10407387	Gm7120	predicted gene 7120	0.0368021	1.6186	up	42.3551	68.8476	-0.291497	0.403246		633640
10540408	Itpr1	inositol 1,4,5-triphosphate receptor 1	0.0332629	1.63197	up	170.903	277.77	-0.41179	0.294824	BC003271|AK049015|AK042240	16438
10502732	Prkacb	protein kinase, cAMP dependent, catalytic, beta	0.0129866	1.62719	up	195.473	317.689	-0.375401	0.32698	BC054533	18749
10542066	Tspan11	tetraspanin 11	0.0218333	1.6251	up	28.3524	46.0741	-0.35071	0.349818	BC057639	68498
10564813	Mesp1	mesoderm posterior 1	0.0446746	1.61884	up	100.258	162.895	-0.309669	0.385291	BC012689	17292
10427402	Ghr	growth hormone receptor	0.0129482	1.62399	up	29.0671	47.202	-0.350816	0.348726	BC075720	14600
10545751	Tex261	testis expressed gene 261	0.00967542	1.62331	up	91.5202	148.545	-0.35245	0.346488	BC003802	21766
10578916	Sc4mol	sterol-C4-methyl oxidase-like	0.00162864	1.62289	up	121.915	197.861	-0.34754	0.351022	BC006802	66234
10356470	Glrp1	glutamine repeat protein 1	0.0154748	1.6222	up	33.7829	54.8058	-0.347963	0.349985	U46463	14659
10412385	Mrps30	mitochondrial ribosomal protein S30	0.0431447	1.63088	up	32.0377	51.9657	-0.422954	0.282697	BC029784	59054
10523481			0.00560215	1.62213	up	46.5287	75.4564	-0.35622	0.341669
10362876	Pdss2	prenyl (solanesyl) diphosphate synthase, subunit 2	0.000447453	1.62128	up	28.2151	45.7425	-0.353742	0.343389	AB210840	71365
10434067	Smpd4	sphingomyelin phosphodiesterase 4	0.0302445	1.62605	up	69.8842	113.266	-0.395215	0.306161	BC026767	77626
10495206	Slc16a4	solute carrier family 16 (monocarboxylic acid transporters), member 4	0.0494636	1.61327	up	47.0932	76.3046	-0.301461	0.388529	BC025441	229699
10490845	Chmp4c	chromatin modifying protein 4C	0.0301739	1.6223	up	26.722	43.293	-0.365167	0.33287	BC117538	66371
10592988	Ube4a	ubiquitination factor E4A, UFD2 homolog (S. cerevisiae)	0.0290414	1.62301	up	54.8535	88.858	-0.3734	0.32527	BC006649	140630
10382336	4933434M16Rik	RIKEN cDNA 4933434M16 gene	0.0416034	1.6218	up	45.6629	73.9508	-0.363175	0.334417		71203
10426292	Alg10b	asparagine-linked glycosylation 10 homolog B (yeast, alpha-1,2-glucosyltransferase)	0.0203073	1.61736	up	85.856	139.042	-0.326764	0.366878		380959
10405535	B230219D22Rik	RIKEN cDNA B230219D22 gene	0.0381659	1.61138	up	165.816	268.423	-0.275974	0.412323	BC051430|BC006718	78521
10482181	Strbp	spermatid perinuclear RNA binding protein	0.0363662	1.61861	up	310.842	503.033	-0.349491	0.345262	BC014710	20744
10571093	Rnf170	ring finger protein 170	0.0335195	1.62418	up	42.9692	69.5092	-0.407327	0.292387	BC114210|BC031383|BC138930|BC145718|AK044579|AK020104	77733
10367775	Stxbp5	syntaxin binding protein 5 (tomosyn)	0.0368011	1.61846	up	106.549	172.357	-0.352771	0.341848	AF516607	78808
10382339	Gm16487	predicted gene 16487	0.0344192	1.62345	up	27.7847	44.9446	-0.395181	0.30388		791285
10586416	Pif1	PIF1 5'-to-3' DNA helicase homolog (S. cerevisiae)	0.00859286	1.6182	up	27.8404	45.0271	-0.360011	0.33438	AY498715	208084
10607356	Gpr173	G-protein coupled receptor 173	0.0151603	1.61761	up	32.6066	52.7289	-0.352134	0.341734	BC096520	70771
10593671	Dmxl2	Dmx-like 2	0.0424082	1.61118	up	136.277	220.292	-0.30865	0.379464	AK173043|AK048831	235380
10478077	Ralgapb	Ral GTPase activating protein, beta subunit (non-catalytic)	0.0415227	1.6087	up	145.388	235.013	-0.281426	0.404472	BC138377|AK046067	228850
10516789	Ptpru	protein tyrosine phosphatase, receptor type, U	0.0344867	1.61893	up	30.4507	49.2187	-0.365676	0.329367	D88187	19273
10463670	Sfxn2	sideroflexin 2	0.0389522	1.62302	up	32.8921	53.1409	-0.407617	0.291065	BC019808	94279
10483604	Slc25a12	solute carrier family 25 (mitochondrial carrier, Aralar), member 12	0.0373034	1.61899	up	116.735	188.592	-0.370796	0.324294	BC060505	78830
10563220	Ppfia3	protein tyrosine phosphatase, receptor type, f polypeptide (PTPRF), interacting protein (liprin), alpha 3	0.00648969	1.61455	up	47.0051	75.9279	-0.332372	0.358759	EU568871	76787
10439989			0.0237981	1.61913	up	30.1843	48.7513	-0.386238	0.30898
10410221	C330022B21Rik	RIKEN cDNA C330022B21 gene	0.0226693	1.61222	up	24.6647	39.8321	-0.319482	0.369563	AY149175	78699
10575120	Sntb2	syntrophin, basic 2	0.00784743	1.61541	up	44.789	72.2898	-0.371743	0.32016	BC138850	20650
10368638	Fam26e	family with sequence similarity 26, member E	0.0311421	1.6149	up	22.6686	36.5781	-0.35527	0.336171	BC025893	103511
10359635	Gorab	golgin, RAB6-interacting	0.0404141	1.60857	up	33.9139	54.7149	-0.310444	0.375336	BC119132	98376
10440314	Cadm2	cell adhesion molecule 2	0.0202273	1.61384	up	164.394	265.153	-0.353778	0.336719	BC139401	239857
10601915	Fam199x	family with sequence similarity 199, X-linked	0.0114206	1.6116	up	32.0112	51.6292	-0.328093	0.3604	BC031748	245622
10546853	Srgap3	SLIT-ROBO Rho GTPase activating protein 3	0.0485308	1.61727	up	179.028	288.691	-0.374891	0.318674	BC069855	259302
10388227	Cyb5d2	cytochrome b5 domain containing 2	0.0191847	1.61263	up	41.2411	66.4837	-0.349951	0.339464	BC086682	192986
10392012	Cdc27	cell division cycle 27 homolog (S. cerevisiae)	0.0140145	1.61383	up	75.1595	121.154	-0.367671	0.322822	BC157955	217232
10566387	Dub1|Usp-ps|Dub3	deubiquitinating enzyme 1 | ubiquitin specific peptidase, pseudogene (USP17 homolog) | deubiquitinating enzyme 3	0.00116928	1.61144	up	26.9001	43.3494	-0.341787	0.34656	U41636|BC139142	13531 | 667882 | 625530
10525923			0.0316467	1.61689	up	30.0878	48.468	-0.401721	0.291498
10383819	Sec14l2	SEC14-like 2 (S. cerevisiae)	0.00164845	1.61093	up	38.5641	62.1126	-0.356771	0.331123	BC005759	67815
10563685	Ptpn5	protein tyrosine phosphatase, non-receptor type 5	0.0467685	1.6127	up	120.773	194.431	-0.361514	0.327962	U28217|BC079592|U28216|BC057339	19259
10409376	Hk3	hexokinase 3	0.0168554	1.61027	up	32.9475	53.0181	-0.354965	0.332338	BC117860	212032
10581036	Tk2	thymidine kinase 2, mitochondrial	0.0396852	1.60096	up	38.918	62.5917	-0.277036	0.401904	BC019982	57813
10551872	AI428936		0.0355677	1.61011	up	28.2623	45.4527	-0.356503	0.330653	BC023803	233066
10571266	Ppp2cb|Ubxn8	protein phosphatase 2 (formerly 2A), catalytic subunit, beta isoform | UBX domain protein 8	0.00236231	1.60685	up	107.551	172.804	-0.345831	0.338402	BC058582	19053 | 108159
10471721	Ptgs1	prostaglandin-endoperoxide synthase 1	0.0380885	1.61246	up	166.927	268.083	-0.394191	0.295071	M34141	19224
10448032	Gm10510	predicted gene 10510	0.0247808	1.60694	up	23.3496	37.4952	-0.351587	0.332729		100038481
10562323	Wtip	WT1-interacting protein	0.0376862	1.60046	up	37.3737	59.9916	-0.304957	0.37353	BC054125	101543
10581914	Chst5	carbohydrate (N-acetylglucosamine 6-O) sulfotransferase 5	0.0188347	1.60329	up	75.3857	120.972	-0.326467	0.354573	AF176840	56773
10429329	Eif2c2	eukaryotic translation initiation factor 2C, 2	0.0275292	1.60191	up	49.3847	79.1996	-0.325126	0.354666	BC129922	239528
10404815	Sirt5	sirtuin 5 (silent mating type information regulation 2 homolog) 5 (S. cerevisiae)	0.00215496	1.60393	up	47.1037	75.5329	-0.355205	0.326402	BC031770	68346
10526153	Tyw1	tRNA-yW synthesizing protein 1 homolog (S. cerevisiae)	0.00906678	1.60407	up	28.8369	46.226	-0.356641	0.325099	BC068126	100929
10371811	Scyl2	SCY1-like 2 (S. cerevisiae)	0.0270658	1.59786	up	52.4924	84.133	-0.285169	0.39097	BC042443	213326
10536746	Arf5	ADP-ribosylation factor 5	0.0286164	1.59915	up	47.659	76.386	-0.308095	0.369208	D87902	11844
10581214	Lrrc29	leucine rich repeat containing 29	0.0439291	1.60055	up	35.119	56.264	-0.329542	0.349023	BC034290	234684
10550734	Tomm40	translocase of outer mitochondrial membrane 40 homolog (yeast)	0.0135828	1.60373	up	96.1022	153.942	-0.364392	0.317041	BC100452	53333
10549842	Zfp667	zinc finger protein 667	0.0101982	1.60361	up	28.3793	45.4572	-0.373053	0.30827	AY850275	384763
10476314	Prnp	prion protein	0.0339223	1.60726	up	238.159	381.419	-0.389964	0.29464	M13685	19122
10443112	Zbtb9	zinc finger and BTB domain containing 9	0.0405075	1.59392	up	40.8372	65.3957	-0.268355	0.40422	BC049933	474156
10599530	Rab33a	RAB33A, member of RAS oncogene family	0.00771159	1.60022	up	38.1616	61.1015	-0.324378	0.353896	D83279	19337
10601834	Gprasp2|Gprasp1	G protein-coupled receptor associated sorting protein 2 | G protein-coupled receptor associated sorting protein 1	0.0382832	1.59743	up	50.0505	80.1121	-0.315657	0.360099	BC117923	245607 | 67298
10491526	Acad9	acyl-Coenzyme A dehydrogenase family, member 9	0.00811859	1.6004	up	33.7994	54.0958	-0.337711	0.340717	BC031137	229211
10546855	Srgap3	SLIT-ROBO Rho GTPase activating protein 3	0.0087027	1.60204	up	180.182	288.377	-0.371741	0.308168	AF496547	259302
10465106	Ovol1	OVO homolog-like 1 (Drosophila)	0.0345681	1.60568	up	26.1316	41.8197	-0.383861	0.299323	BC021411	18426
10424060	A930017M01Rik	RIKEN cDNA A930017M01 gene	0.00233818	1.60017	up	22.9064	36.6526	-0.341012	0.337212		239410
10531553	Naa11	N(alpha)-acetyltransferase 11, NatA catalytic subunit	0.00517956	1.59877	up	23.3522	37.3557	-0.316968	0.359996	EU192141	97243
10392787	4932435O22Rik	RIKEN cDNA 4932435O22 gene	0.0292995	1.59481	up	25.7139	41.13	-0.293644	0.37974		319819
10381018	Msl1	male-specific lethal 1 homolog (Drosophila)	0.0266196	1.59888	up	158.78	253.938	-0.335	0.342061	BC058629	74026
10363460	Tbata	thymus, brain and testes associated	0.0279977	1.59827	up	29.543	47.229	-0.335205	0.341309	AF257502	65971
10590808	Yap1	yes-associated protein 1	0.0292239	1.60356	up	152.968	244.518	-0.38806	0.29322	BC094313	22601
10559568	6030429G01Rik	RIKEN cDNA 6030429G01 gene	0.0331612	1.60423	up	25.299	40.4402	-0.390769	0.291113	BC150983	436022
10527051	Sdk1	sidekick homolog 1 (chicken)	0.0250436	1.60273	up	38.2935	61.209	-0.38406	0.296471	AY353236	330222
10355864	Chpf	chondroitin polymerizing factor	0.0319703	1.5996	up	54.446	87.017	-0.349094	0.328613	BC071273	74241
10414522	Apex1|Tmem55b	apurinic/apyrimidinic endonuclease 1 | transmembrane protein 55b	0.0225053	1.6022	up	38.0997	60.886	-0.389993	0.290059	BC052401	11792 | 219024
10414548	Rnase6	ribonuclease, RNase A family, 6	0.0408558	1.59399	up	74.0375	118.291	-0.310912	0.361727	BC094892	78416
10446220			0.000905152	1.59739	up	30.3552	48.4899	-0.336515	0.3392
10433340	4930451G09Rik	RIKEN cDNA 4930451G09 gene	0.0329858	1.60006	up	32.4604	51.8498	-0.359588	0.318539		74684
10357239	Tmem37	transmembrane protein 37	0.0221444	1.59863	up	33.8527	54.0692	-0.351644	0.325196	BC024613	170706
10378126	Ankfy1	ankyrin repeat and FYVE domain containing 1	0.0281029	1.59561	up	46.9911	75.0519	-0.324578	0.34953	BC139231	11736
10403973	Pom121l2	POM121 membrane glycoprotein-like 2 (rat)	0.00844882	1.59662	up	27.0797	43.2432	-0.333659	0.341367		195236
10357280	Insig2	insulin induced gene 2	0.0188871	1.59265	up	50.3705	80.3885	-0.293478	0.377949	BC023067	72999
10453616	Mtpap	mitochondrial poly(A) polymerase	0.00530624	1.59577	up	44.8185	71.5156	-0.338955	0.335297	BC057643	67440
10477022	Sdcbp2	syndecan binding protein (syntenin) 2	0.0121609	1.5949	up	50.5706	80.6744	-0.331998	0.341468	BC005556	228765
10419874	Slc22a17	solute carrier family 22 (organic cation transporter), member 17	0.0135491	1.59294	up	370.327	590.72	-0.305146	0.366542	BC005727	59049
10559928	Vmn2r51|Vmn2r34|Vmn2r48|Vmn2r45|Vmn2r29	vomeronasal 2, receptor 51 | vomeronasal 2, receptor 34 | vomeronasal 2, receptor 48 | vomeronasal 2, receptor 45 | vomeronasal 2, receptor 29	0.0252803	1.59593	up	28.6749	45.7293	-0.347225	0.327168		100042921 | 100042636 | 625580 | 100042810 | 76229
10585851	Hcn4	hyperpolarization-activated, cyclic nucleotide-gated K+ 4	0.00517643	1.59212	up	23.4736	37.3914	-0.3179	0.35305	BC158106	330953
10576054	Foxl1	forkhead box L1	0.0428928	1.59864	up	25.2036	40.147	-0.378071	0.298775	BC137805	14241
10388465	Doc2b	double C2, beta	0.0383807	1.58847	up	30.3137	48.2803	-0.303149	0.364489	BC067030	13447
10551519	Lrfn1	leucine rich repeat and fibronectin type III domain containing 1	0.022215	1.59173	up	34.9788	55.6775	-0.335121	0.335474	BC004018	80749
10374762	Vrk2|Gm6899	vaccinia related kinase 2 | predicted gene 6899	0.00721086	1.59258	up	23.1649	36.8709	-0.351648	0.319716		69922 | 628586
10443764	Slc37a1	solute carrier family 37 (glycerol-3-phosphate transporter), member 1	0.0356754	1.58745	up	56.6655	90.0726	-0.318123	0.348592	BC027294	224674
10515220	Faah	fatty acid amide hydrolase	0.0406968	1.59397	up	58.5626	93.054	-0.371804	0.300823	BC052321	14073
10476192	Oxt	oxytocin	0.0341507	1.58279	up	39.8047	63.2262	-0.280743	0.381728	BC117030	18429
10424860	Heatr7a	HEAT repeat containing 7A	0.0209511	1.58526	up	30.0903	47.7949	-0.298298	0.366422		223658
10499939	Lce1k	late cornified envelope 1K	0.0479182	1.5972	up	45.7279	72.6254	-0.413769	0.261775		631101
10426261	Shank3	SH3/ankyrin domain gene 3	0.024807	1.58884	up	50.7547	80.5741	-0.345501	0.322469	AB231013	58234
10580771	Ciapin1	cytokine induced apoptosis inhibitor 1	0.0122889	1.58937	up	40.4141	64.1475	-0.369028	0.299425	BC016261	109006
10404264	Prl	prolactin	0.041144	1.59147	up	31.3371	49.7345	-0.365669	0.304691	BC061141	19109
10387295	Cntrob	centrobin, centrosomal BRCA2 interacting protein	0.0292645	1.58714	up	32.0211	50.8152	-0.334866	0.33156	BC058512	216846
10447848	Mas1	MAS1 oncogene	0.0181354	1.58725	up	26.6574	42.2853	-0.343587	0.322939	BC125537	17171
10552966	Tulp2	tubby-like protein 2	0.0400469	1.58526	up	27.8567	44.1771	-0.328243	0.336478	BC089545|AF105712|AK077211|AK054304	56734
10600825	Zc3h12b	zinc finger CCCH-type containing 12B	0.0342406	1.58313	up	31.5878	50.0624	-0.318452	0.344327		547176
10556456	Tead1	TEA domain family member 1	0.0379461	1.58125	up	39.9447	63.3008	-0.30529	0.355777		21676
10460485	Zdhhc24	zinc finger, DHHC domain containing 24	0.00604892	1.58507	up	38.6147	61.1717	-0.351533	0.313017		70605
10417787	Gng2	guanine nucleotide binding protein (G protein), gamma 2	0.0240537	1.5859	up	67.1807	106.417	-0.349553	0.315753	BC021599	14702
10384123	Ddx56	DEAD (Asp-Glu-Ala-Asp) box polypeptide 56	0.0499972	1.5925	up	39.0511	61.8276	-0.411727	0.259568	BC018291	52513
10478774	Arfgef2	ADP-ribosylation factor guanine nucleotide-exchange factor 2 (brefeldin A-inhibited)	0.0133053	1.58079	up	43.6111	69.035	-0.297068	0.363579	BC158012	99371
10526356	Rhbdd2	rhomboid domain containing 2	0.023707	1.58333	up	71.4977	113.176	-0.335036	0.327929	BC018360	215160
10462587	Stambpl1	STAM binding protein like 1	0.0462723	1.57474	up	39.8208	62.9798	-0.277582	0.377535	AB066211	76630
10348653	Gpc1	glypican 1	0.0380004	1.58691	up	43.105	68.1672	-0.375952	0.290268	AF185613	14733
10569504	Tnfrsf23	tumor necrosis factor receptor superfamily, member 23	0.0463235	1.58395	up	31.8619	50.3779	-0.349781	0.313746	AY165625	79201
10410237	Gm10324|2410141K09Rik|C330022B21Rik|Zfp640	predicted gene 10324 | RIKEN cDNA 2410141K09 gene | RIKEN cDNA C330022B21 gene | zinc finger protein 640	0.0250878	1.57816	up	34.4786	54.5107	-0.302485	0.355758	AY149175	628709 | 76803 | 78699 | 386626
10375926	Ppp2ca	protein phosphatase 2 (formerly 2A), catalytic subunit, alpha isoform	0.0204127	1.58319	up	190.54	301.109	-0.363181	0.299658	BC054458	19052
10585825	Stoml1	stomatin-like 1	0.0119982	1.58163	up	54.815	86.6232	-0.349087	0.312326	BC037074	69106
10459158	Hmgxb3	HMG box domain containing 3	0.0288014	1.58423	up	39.8033	62.8953	-0.368857	0.294923	BC079580|BC066029|AB045322	106894
10442762	Prss34	protease, serine, 34	0.0103222	1.58113	up	25.1044	39.6563	-0.353825	0.307136	AY261775	328780
10525887	Bri3bp	Bri3 binding protein	0.0135657	1.58138	up	66.4505	104.947	-0.359427	0.301759	BC039941	76809
10364293	Ube2g2	ubiquitin-conjugating enzyme E2G 2	0.00354239	1.57846	up	45.4385	71.7345	-0.32311	0.335411	BC010321	22213
10437573			0.0138035	1.57874	up	51.8185	81.8045	-0.330121	0.328649
10417212	Itgbl1	integrin, beta-like 1	0.0389962	1.57552	up	38.4231	60.6567	-0.305289	0.350535	BC020152	223272
10421648	Slc25a30	solute carrier family 25, member 30	0.0338191	1.58411	up	48.931	77.2395	-0.382202	0.281468	BC022676	67554
10456254	Nedd4l	neural precursor cell expressed, developmentally down-regulated gene 4-like	0.042742	1.57512	up	88.6877	139.972	-0.306233	0.349225	BC039746	83814
10423291	Gm5468	predicted gene 5468	0.0272754	1.57325	up	30.6306	48.3266	-0.278328	0.375415		432939
10512904	Aldob	aldolase B, fructose-bisphosphate	0.000884547	1.57753	up	33.9742	53.5912	-0.335369	0.322299	BC036132	230163
10403006	Gm7112	predicted gene 7112	0.0106607	1.57902	up	33.4935	52.8274	-0.362385	0.296646		633457
10571036	Ppapdc1b	phosphatidic acid phosphatase type 2 domain containing 1B	0.0211718	1.57561	up	153.035	241.343	-0.313843	0.342069	BC099489	71910
10501762	Snx7	sorting nexin 7	0.0171613	1.5797	up	35.2725	55.6215	-0.367283	0.292371	BC087942	76561
10566379	Olfr658	olfactory receptor 658	0.0136257	1.57905	up	29.1727	45.999	-0.365367	0.293688	BC104120	259051
10526302	Tbl2	transducin (beta)-like 2	0.00960041	1.57539	up	69.2981	109.263	-0.306303	0.349408	BC039273	27368
10595288	Tmem30a	transmembrane protein 30A	0.0246723	1.57838	up	189.177	298.152	-0.350828	0.30762	BC018491	69981
10360139	Klhdc9	kelch domain containing 9	0.036196	1.58024	up	29.2265	46.0457	-0.367885	0.292256	BC141196	68874
10496324	Slc39a8	solute carrier family 39 (metal ion transporter), member 8	0.0198875	1.57201	up	31.2668	49.243	-0.292113	0.360496	BC006731	67547
10521515	Evc2	Ellis van Creveld syndrome 2 homolog (human)	0.0493278	1.57164	up	35.0808	55.2492	-0.305358	0.346915	BC037473	68525
10527965	Cldn12	claudin 12	0.0440471	1.57436	up	42.0342	66.1929	-0.324905	0.329863	BC024057	64945
10499366	Pmf1	polyamine-modulated factor 1	0.0157062	1.57172	up	44.8937	70.67	-0.292262	0.360083	AF348510	67037
10570955	Golga7|4930518F22Rik	golgi autoantigen, golgin subfamily a, 7 | RIKEN cDNA 4930518F22 gene	0.0423221	1.56675	up	31.0475	48.8629	-0.260351	0.387425		57437 | 71655
10538377	Wipf3	WAS/WASL interacting protein family, member 3	0.00312934	1.57245	up	95.9873	150.981	-0.311865	0.341153		330319
10529544	2210406O10Rik	RIKEN cDNA 2210406O10 gene	0.0206406	1.57226	up	38.8872	61.1506	-0.323917	0.328919		76710
10545075			0.0175107	1.57213	up	25.2042	39.6324	-0.322848	0.32987
10554693	Stard5	StAR-related lipid transfer (START) domain containing 5	0.0400613	1.57615	up	26.8681	42.2486	-0.354865	0.30154	BC058226	170460
10508734	Ptafr	platelet-activating factor receptor	0.0133266	1.57318	up	49.3573	77.5401	-0.363794	0.289893		19204
10594315	Fem1b	feminization 1 homolog b (C. elegans)	0.00338801	1.56962	up	123.292	193.578	-0.312136	0.33828	BC068236	14155
10479490	Arfgap1	ADP-ribosylation factor GTPase activating protein 1	0.0144056	1.56964	up	103.224	162.056	-0.321461	0.328968	BC052922|BC059817|BC016228|AK089321	228998
10358629	Hmcn1	hemicentin 1	0.0141719	1.57098	up	23.4732	36.8444	-0.342603	0.309058		545370
10604745	Gpr101	G protein-coupled receptor 101	0.015999	1.57141	up	27.3956	42.9826	-0.359425	0.292638	DQ198079	245424
10423230	Cdh9	cadherin 9	0.0237756	1.56644	up	29.5106	46.2769	-0.307563	0.339929		12565
10529689	Wdr1	WD repeat domain 1	0.0238278	1.56546	up	140.051	219.555	-0.301773	0.344811	AF020055	22388
10358191	Camsap1l1	calmodulin regulated spectrin-associated protein 1-like 1	0.0201739	1.56561	up	186.039	291.592	-0.304843	0.341878	BC138367	67886
10547837	Usp5	ubiquitin specific peptidase 5 (isopeptidase T)	0.049272	1.57285	up	79.2765	124.137	-0.375679	0.277705	BC066993	22225
10382932	2900041M22Rik	RIKEN cDNA 2900041M22 gene	0.0363348	1.56041	up	26.4157	41.3576	-0.275236	0.366692		78403
10564624	St8sia2	ST8 alpha-N-acetyl-neuraminide alpha-2,8-sialyltransferase 2	0.0188785	1.56407	up	36.85	57.6825	-0.309175	0.336132	BC096546	20450
10488374	Foxa2	forkhead box A2	0.0286353	1.55916	up	28.1333	43.9937	-0.265393	0.375372	L10409	15376
10424810	Gpaa1	GPI anchor attachment protein 1	0.0264983	1.5638	up	34.9834	54.686	-0.327834	0.317222	AB006970	14731
10491858			0.0412135	1.56305	up	35.8479	56.0188	-0.32474	0.31962
10599420	Gm362	predicted gene 362	0.0356113	1.5578	up	34.6075	54.0674	-0.281725	0.357786		236774
10574246	Gpr114	G protein-coupled receptor 114	0.0236022	1.56412	up	37.004	57.8104	-0.340404	0.304944	BC145803	382045
10401987	Kcnk10	potassium channel, subfamily K, member 10	0.0100395	1.56031	up	23.0651	36.0249	-0.289644	0.352186	BC132487	72258
10456405	Slmo1	slowmo homolog 1 (Drosophila)	0.0418328	1.55996	up	33.1299	51.7427	-0.307733	0.33378	BC019561	225655
10538852	A430010J10Rik	RIKEN cDNA A430010J10 gene	0.0212969	1.5636	up	22.7567	35.5237	-0.35042	0.294454	AK083337|AK039826	319665
10355115	Prelid1	PRELI domain containing 1	0.011701	1.56023	up	162.451	253.578	-0.310986	0.330776	BC098241	66494
10558295	Zranb1	zinc finger, RAN-binding domain containing 1	0.0305948	1.55531	up	285.481	445.401	-0.261807	0.375394	AJ250693	360216
10514088	Frem1	Fras1 related extracellular matrix protein 1	0.0164905	1.56093	up	33.379	52.0739	-0.330918	0.311487	AB160986	329872
10470444			0.0198737	1.55723	up	23.4007	36.5056	-0.285567	0.353414
10476538	Btbd3	BTB (POZ) domain containing 3	0.00184995	1.55972	up	103.831	161.977	-0.308378	0.332909	BC062968	228662
10450646	Rbx1	ring-box 1	0.0017207	1.55971	up	71.1406	110.978	-0.307743	0.333535	BC027396	56438
10600482			0.0233293	1.55673	up	29.9277	46.6831	-0.285062	0.353455
10424700	Zfp41	zinc finger protein 41	0.041114	1.55312	up	46.7507	72.8984	-0.264025	0.371147	BC053927	22701
10453855			0.0102261	1.55844	up	25.9952	40.5264	-0.311982	0.328124
10378579	Prpf8	pre-mRNA processing factor 8	0.0184387	1.56068	up	165.719	258.354	-0.340049	0.302126	BC093481	192159
10583535	Icam5	intercellular adhesion molecule 5, telencephalin	0.0146258	1.55709	up	69.5743	108.456	-0.295834	0.343014	U06483	15898
10570356	Tmco3	transmembrane and coiled-coil domains 3	0.0370153	1.55895	up	39.4413	61.4802	-0.321558	0.319016	BC039955	234076
10478415	Wisp2	WNT1 inducible signaling pathway protein 2	0.0114528	1.55995	up	53.77	83.8087	-0.340015	0.301485	BC032877	22403
10575291	Zfp821	zinc finger protein 821	0.0137895	1.55715	up	30.5776	47.6573	-0.300506	0.3384	BC059014	75871
10354630	Gtf3c3	general transcription factor IIIC, polypeptide 3	0.0496241	1.56476	up	33.8852	52.7917	-0.371277	0.274663	BC141157	98488
10520763	Gckr	glucokinase regulatory protein	0.0341224	1.55167	up	25.3565	39.4816	-0.257576	0.376248	BC012412	231103
10409709	Mir7-1	microRNA 7-1	0.0115111	1.556	up	27.6204	43.002	-0.306224	0.331617		723902
10402096	Ttc7b	tetratricopeptide repeat domain 7B	0.0261841	1.55705	up	65.1583	101.441	-0.321305	0.317514		104718
10429510	2300005B03Rik	RIKEN cDNA 2300005B03 gene	0.03116	1.56112	up	36.7836	57.262	-0.362718	0.279867	BC115610	69462
10459319	Spink7	serine peptidase inhibitor, Kazal type 7 (putative)	0.00928683	1.55546	up	27.5336	42.8546	-0.302306	0.335031		408198
10574727	Slc9a5	solute carrier family 9 (sodium/hydrogen exchanger), member 5	0.037027	1.55025	up	28.9622	45.0632	-0.261474	0.37103	BC151197	277973
10411156	Scamp1	secretory carrier membrane protein 1	0.031179	1.56001	up	155.651	242.137	-0.361892	0.279664	BC034283	107767
10484894	Ptprj	protein tyrosine phosphatase, receptor type, J	0.0422444	1.54881	up	131.272	204.072	-0.268437	0.362721	D45212	19271
10551215	Rnf170	ring finger protein 170	0.01526	1.55691	up	43.6618	67.8746	-0.356458	0.282229	BC114210|BC138930|BC145718|BC031383	77733
10414769	Tcra-V8	T-cell receptor alpha, variable 8	0.0146544	1.55242	up	42.7813	66.5043	-0.286139	0.348378	DQ186679|X04330|M15063	100043322
10469951	Rnf208	ring finger protein 208	0.0483126	1.54522	up	104.313	161.969	-0.248993	0.37882	BC030073	68846
10363415	Spock2	sparc/osteonectin, cwcv and kazal-like domains proteoglycan 2	0.022419	1.55426	up	296.317	459.976	-0.337993	0.29823	BC057324	94214
10552008	Atp4a	ATPase, H+/K+ exchanging, gastric, alpha polypeptide	0.046128	1.54422	up	34.1686	53.0085	-0.248594	0.378285	BC015262	11944
10391066	Krt17	keratin 17	0.00649666	1.55039	up	23.8198	36.9526	-0.293921	0.338711	AB013608	16667
10351749	Dcaf8	DDB1 and CUL4 associated factor 8	0.0164002	1.55042	up	56.2501	87.2421	-0.309989	0.322673	BC078641	98193
10448707	Tbl3	transducin (beta)-like 3	0.00682108	1.5499	up	38.5166	59.727	-0.300462	0.33171	BC019504	213773
10458685	Jakmip2	janus kinase and microtubule interacting protein 2	0.0421195	1.55251	up	72.9362	113.068	-0.333627	0.300975		76217
10344674	Fam150a	family with sequence similarity 150, member A	0.0391292	1.54617	up	45.6233	70.719	-0.283576	0.34512	AK087278	620393
10345101	Col9a1	collagen, type IX, alpha 1	0.035256	1.54487	up	65.8832	102.116	-0.265143	0.362341	BC038017	12839
10558227	Acadsb	acyl-Coenzyme A dehydrogenase, short/branched chain	0.00815954	1.54914	up	52.4257	81.2013	-0.320111	0.31136	BC054428	66885
10414772	Gm10890	predicted gene 10890	0.0277426	1.54581	up	40.1157	62.1298	-0.285771	0.342592	DQ186679	667542
10368907	Nr2e1	nuclear receptor subfamily 2, group E, member 1	0.020155	1.55167	up	33.2761	51.5346	-0.355471	0.278353	BC057104	21907
10546884	Lhfpl4	lipoma HMGIC fusion partner-like protein 4	0.0178783	1.55017	up	74.6667	115.547	-0.35398	0.278443	BC085130	269788
10477935	Gm1332	predicted gene 1332	0.0148467	1.54827	up	28.0023	43.3286	-0.327275	0.303384		383766
10388517	Gemin4	gem (nuclear organelle) associated protein 4	0.0102452	1.54657	up	34.4744	53.3359	-0.306297	0.322774	BC031425	276919
10586172			0.0310685	1.5421	up	30.2898	46.834	-0.272305	0.352587
10396358	Ppm1a	protein phosphatase 1A, magnesium dependent, alpha isoform	0.0219308	1.54426	up	82.8314	128.045	-0.296841	0.330077	BC008595	19042
10473814	Mybpc3	myosin binding protein C, cardiac	0.0261117	1.54933	up	26.8883	41.5592	-0.356427	0.275219	BC094945	17868
10520232			0.00664923	1.54646	up	25.7921	39.864	-0.333353	0.295617
10584819			0.0482357	1.55163	up	86.0395	132.92	-0.368463	0.265321
10490294	Gm6710|Gm14430|Gm14434|OTTMUSG00000016609|2810021G02Rik|Etohi1	predicted gene 6710 | predicted gene 14430 | predicted gene 14434 | predicted gene, OTTMUSG00000016609 | RIKEN cDNA 2810021G02 gene | ethanol induced 1	0.0365155	1.53834	up	331.413	511.593	-0.257828	0.363542	BC096373|AK039408	626832 | 627914 | 668039 | 668030 | 353208 | 626848
10414879	Gm10890	predicted gene 10890	0.027952	1.54064	up	40.2507	62.1296	-0.283504	0.340029	DQ186679	667542
10544342	Gm10334|Prss3|EG436523|Prss1	predicted gene 10334 | protease, serine, 3 | predicted gene, EG436523 | protease, serine, 1 (trypsin 1)	0.0151067	1.54208	up	38.1806	58.8315	-0.32792	0.296961	BC141304|BC094921	100040233 | 22073 | 436523 | 114228
10454414	Pik3c3	phosphoinositide-3-kinase, class 3	0.00458072	1.541	up	57.096	87.973	-0.316726	0.307141	BC057678	225326
10547789	Grcc10|Rnu7	gene rich cluster, C10 gene | U7 small nuclear RNA	0.0125235	1.53879	up	253.311	390.154	-0.289251	0.332541	BC005683	14790 | 19866
10351380	Ildr2	immunoglobulin-like domain containing receptor 2	0.0155275	1.53954	up	86.9989	133.98	-0.305361	0.317142	FJ024494	100039795
10505562	Gm428|Gm13871|Gm11487|Gm11756|Gm11757|Gm11758	predicted gene 428 | predicted gene 13871 | predicted gene 11487 | predicted gene 11756 | predicted gene 11757 | predicted gene 11758	0.00968098	1.54126	up	22.6178	34.83	-0.336725	0.287385		242502 | 667780 | 433719 | 623281 | 623272 | 545637
10416290	Reep4	receptor accessory protein 4	0.0147996	1.54112	up	51.7902	79.7506	-0.328151	0.295826	BC033929	72549
10474919	Gm14137	predicted gene 14137	0.0128636	1.54096	up	32.9337	50.7075	-0.330248	0.293583		623781
10434922			0.0401653	1.54025	up	24.9311	38.3731	-0.319685	0.30348
10514296	Ifna9	interferon alpha 9	0.0206869	1.53857	up	28.4841	43.8361	-0.306655	0.314936		15972
10437992	Dnm1l	dynamin 1-like	0.0271426	1.53855	up	162.756	250.459	-0.307898	0.31367	BC079635	74006
10413991	Gm626	predicted gene 626	0.0198048	1.53635	up	35.2042	54.1337	-0.294626	0.324878		268729
10370690	ORF61|Grin3b	open reading frame 61 | glutamate receptor, ionotropic, NMDA3B	0.0366736	1.54143	up	78.4742	120.617	-0.350315	0.273957	AF396649|BC080302	216157 | 170483
10432652	Cela1	chymotrypsin-like elastase family, member 1	0.00620658	1.53702	up	35.9272	55.2064	-0.317994	0.302138	BC011218	109901
10362615	Traf3ip2	TRAF3 interacting protein 2	0.0362945	1.54086	up	34.8365	53.5223	-0.351328	0.272412	BC138234	103213
10475965	Polr1b	polymerase (RNA) I polypeptide B	0.0366706	1.53134	up	28.2866	43.4542	-0.261656	0.353139	BC060656	20017
10518957	Dffb	DNA fragmentation factor, beta subunit	0.00614415	1.53445	up	23.3175	35.799	-0.288369	0.329354	BC053052	13368
10595895	4930579K19Rik	RIKEN cDNA 4930579K19 gene	0.0442676	1.54178	up	27.3147	41.9275	-0.377552	0.247047		75881
10378399	Olfr384	olfactory receptor 384	0.00213875	1.53461	up	29.7431	45.6483	-0.304137	0.313737		193053
10598018			0.0496271	1.52893	up	359.514	551.697	-0.264159	0.348366
10424662	Psca	prostate stem cell antigen	0.0200446	1.53557	up	23.5117	36.0761	-0.322362	0.296411	AF319173	72373
10418251	Appl1	adaptor protein, phosphotyrosine interaction, PH domain and leucine zipper containing 1	0.0441151	1.53626	up	106.45	163.245	-0.329556	0.289866	BC063751	72993
10458355	Apbb3|Slc35a4	amyloid beta (A4) precursor protein-binding, family B, member 3 | solute carrier family 35, member A4	0.0490583	1.52623	up	48.5892	74.5088	-0.236354	0.373614	BC024809	225372 | 67843
10504621	E230008N13Rik	RIKEN cDNA E230008N13 gene	0.00987199	1.53385	up	81.5623	125.008	-0.329576	0.287582		381522
10490232	2210418O10Rik	RIKEN cDNA 2210418O10 gene	0.0459282	1.52888	up	264.323	405.07	-0.27969	0.332782	BC059210|BC025828	100380879
10494069	Celf3	VCUGBP, Elav-like family member 3	0.0171337	1.53181	up	81.1174	124.271	-0.305569	0.309671	BC057553	78784
10560058	Zbtb45	zinc finger and BTB domain containing 45	0.0318487	1.52695	up	37.7799	57.8517	-0.259432	0.351224	BC094359|AK203777	232879
10531794	Wdfy3	WD repeat and FYVE domain containing 3	0.0215451	1.52839	up	265.431	406.388	-0.2736	0.338413	BC058274	72145
10541729	Cdca3	cell division cycle associated 3	0.0430746	1.52336	up	41.1163	62.889	-0.242315	0.364945	BC027172	14793
10429407			0.0304202	1.53283	up	28.7385	43.9531	-0.341134	0.275068
10391444	Rundc1|1700113I22Rik	RUN domain containing 1 | RIKEN cDNA 1700113I22 gene	0.0169297	1.52996	up	28.4514	43.5071	-0.316285	0.297211	BC057970	217201 | 73635
10465303	Slc22a20	solute carrier family 22 (organic anion transporter), member 20	0.0111369	1.52722	up	25.3886	38.8131	-0.275193	0.335717	BC046588	381203
10449807	Ephx3	epoxide hydrolase 3	0.0217534	1.5304	up	32.6431	49.8908	-0.329608	0.284301	BC145797	71932
10348062	B3gnt7	UDP-GlcNAc:betaGal beta-1,3-N-acetylglucosaminyltransferase 7	0.0407374	1.52408	up	38.9233	59.4861	-0.269089	0.338848	BC031187	227327
10434384	Ap2m1	adaptor protein complex AP-2, mu1	0.0355716	1.53078	up	221.565	338.584	-0.329159	0.285106	U27106	11773
10516753	Gm853	predicted gene 853	0.00973639	1.52848	up	81.9942	125.276	-0.316033	0.296063	BC147395	332942
10465314	Capn1	calpain 1	0.0358829	1.52827	up	45.7171	69.8056	-0.31709	0.294807	AF021847	12333
10401713	Pomt2	protein-O-mannosyltransferase 2	0.0363782	1.52987	up	40.3272	61.5641	-0.334296	0.279116	AY090481	217734
10508253	Dlgap3	discs, large (Drosophila) homolog-associated protein 3	0.0306961	1.52376	up	59.295	90.4988	-0.280735	0.326903	BC098311	242667
10533304	Trafd1	TRAF type zinc finger domain containing 1	0.0262482	1.52616	up	71.7435	109.483	-0.306133	0.303776	BC038396	231712
10513154	Ptpn3	protein tyrosine phosphatase, non-receptor type 3	0.0416123	1.53155	up	59.0669	90.1357	-0.356498	0.258499		545622
10414876	Tcra-V8	T-cell receptor alpha, variable 8	0.0190952	1.52516	up	43.2716	66.0305	-0.295413	0.313548	DQ186679|X04330|M15063	100043322
10440914	Gm9881	predicted gene 9881	0.00348708	1.52419	up	43.4596	66.2565	-0.293249	0.314796		791288
10573281	1700067K01Rik	RIKEN cDNA 1700067K01 gene	0.0391428	1.52902	up	23.5988	35.9709	-0.347893	0.264711	BC172026	73453
10494574	Prkab2	protein kinase, AMP-activated, beta 2 non-catalytic subunit	0.0342172	1.52851	up	61.6352	93.9062	-0.361565	0.25056	BC060228	108097
10350689	Ncf2	neutrophil cytosolic factor 2	0.0369713	1.52772	up	40.1629	61.1771	-0.346559	0.264821	BC076609	17970
10347860			0.0463747	1.51982	up	38.0239	57.9169	-0.276959	0.326938
10466920	Slc1a1	solute carrier family 1 (neuronal/epithelial high affinity glutamate transporter, system Xag), member 1	0.0362249	1.51899	up	83.5475	127.24	-0.265352	0.337763	BC064797	20510
10436426	Orai2	ORAI calcium release-activated calcium modulator 2	0.0214215	1.51998	up	29.4016	44.7764	-0.258693	0.34536	AM712356	269717
10394158	Kif3c|1110002L01Rik	kinesin family member 3C | RIKEN cDNA 1110002L01 gene	0.0268747	1.52183	up	66.7437	101.626	-0.295171	0.310635	AF013116	16570 | 100043040
10543737	Copg2	coatomer protein complex, subunit gamma 2	0.031691	1.52458	up	160.64	244.58	-0.322484	0.285925	BC145898	54160
10349249	Clasp1	CLIP associating protein 1	0.0139322	1.52037	up	131.949	200.862	-0.267892	0.336535	BC158064	76707
10555720	Olfr549	olfactory receptor 549	0.0317576	1.526	up	33.5281	51.0294	-0.345578	0.264178		259105
10427928	Trio	triple functional domain (PTPRF interacting)	2.22755e-05	1.52175	up	115.983	176.498	-0.304221	0.301515	BC067059	223435
10438899	Cpn2	carboxypeptidase N, polypeptide 2	0.034476	1.52028	up	28.654	43.6028	-0.290081	0.314255	BC138287	71756
10426535	Fam113b|Amigo2	family with sequence similarity 113, member B | adhesion molecule with Ig like domain 2	0.0378771	1.52708	up	58.8538	89.5525	-0.364863	0.24591	BC038822	239647 | 105827
10368175	Pde7b	phosphodiesterase 7B	0.0319274	1.51755	up	72.6673	110.505	-0.270785	0.330957	AJ251859	29863
10588326	Nphp3	nephronophthisis 3 (adolescent)	0.0100373	1.51984	up	50.896	77.3819	-0.29292	0.310996	AY259499	74025
10532630	Adrbk2	adrenergic receptor kinase, beta 2	0.0353764	1.51629	up	39.4216	59.9105	-0.269027	0.331514		320129
10346576	Stradb	STE20-related kinase adaptor beta	0.0461801	1.51451	up	40.4579	61.4798	-0.25821	0.340641	BC055814	227154
10356018	Gm6189	predicted gene 6189	0.0479649	1.52651	up	25.6334	38.9524	-0.368096	0.242142		620899
10550870	Lypd5	Ly6/Plaur domain containing 5	0.0483436	1.51793	up	38.8972	59.1063	-0.28949	0.312611	BC107186	76942
10515132			0.0377858	1.51913	up	31.8043	48.3212	-0.300033	0.303216
10431371	Hdac10	histone deacetylase 10	0.0134182	1.51776	up	37.0399	56.2605	-0.284085	0.317862	BC013700	170787
10359266	Pappa2	pappalysin 2	0.0205864	1.51654	up	25.2842	38.3915	-0.278337	0.322449	BC094560	23850
10465726	BC014805		0.00463854	1.51741	up	24.9453	37.8659	-0.285702	0.315909	BC014805|AJ132857	236149
10431147	Ldoc1l	leucine zipper, down-regulated in cancer 1-like	0.0326901	1.52232	up	43.8675	66.5883	-0.349726	0.256543	BC094559	223732
10531899	Klhl8	kelch-like 8 (Drosophila)	0.00523062	1.51739	up	43.8028	66.4772	-0.294948	0.306642	BC086802	246293
10461475	Cpsf7	cleavage and polyadenylation specific factor 7	0.0374218	1.51497	up	114.499	173.706	-0.281965	0.317325	BC038812	269061
10450496	Lst1	leukocyte specific transcript 1	0.0223373	1.51481	up	115.52	175.249	-0.273424	0.325716	BC086881	16988
10584165	Kirrel3	kin of IRRE like 3 (Drosophila)	0.0162598	1.51466	up	60.032	91.0538	-0.266725	0.332273	AY169782|BC063072|AK122566|AK034142|AK171866|AK013621|AK163514	67703
10488472	2310001A20Rik	RIKEN cDNA 2310001A20 gene	0.0103854	1.51729	up	39.9129	60.5278	-0.313738	0.287756	AJ310638	71881
10603387	Hdac6	histone deacetylase 6	0.0304701	1.52054	up	29.9341	45.3908	-0.351311	0.253276	BC041105	15185
10561702	Kcnk6	potassium inwardly-rectifying channel, subfamily K, member 6	0.0468804	1.52223	up	52.6977	79.8833	-0.358476	0.24771	BC115915	52150
10519747	Sema3e	sema domain, immunoglobulin domain (Ig), short basic domain, secreted, (semaphorin) 3E	0.0481872	1.5206	up	35.7308	54.1492	-0.341857	0.262788	BC057956	20349
10567500	Dnahc3	dynein, axonemal, heavy chain 3	0.00880815	1.51647	up	25.7088	38.9577	-0.324192	0.276521		381917
10375503	Trim7	tripartite motif-containing 7	0.000884198	1.51533	up	23.4205	35.4885	-0.302809	0.29682	AF220033	94089
10505556	Gm428|Gm13871|Gm11487|Gm11756|Gm11757|Gm11758	predicted gene 428 | predicted gene 13871 | predicted gene 11487 | predicted gene 11756 | predicted gene 11757 | predicted gene 11758	0.0460322	1.5214	up	23.1983	35.1434	-0.363611	0.241792		242502 | 667780 | 433719 | 623281 | 623272 | 545637
10505550	Gm428|Gm13871|Gm11487|Gm11756|Gm11757|Gm11758	predicted gene 428 | predicted gene 13871 | predicted gene 11487 | predicted gene 11756 | predicted gene 11757 | predicted gene 11758	0.0460695	1.52141	up	23.2297	35.1908	-0.363855	0.241549		242502 | 667780 | 433719 | 623281 | 623272 | 545637
10449657	Tff3	trefoil factor 3, intestinal	0.0414371	1.51612	up	32.7808	49.6575	-0.310132	0.290247	BC011042	21786
10476680	LOC668917|Zfp133	hypothetical LOC668917 | zinc finger protein 133	0.0113779	1.51623	up	32.2532	48.8577	-0.325845	0.27464	AF332089	668917 | 171588
10572949	Nr3c2	nuclear receptor subfamily 3, group C, member 2	0.00666552	1.51378	up	35.177	53.2748	-0.283524	0.314628	BC133713	110784
10505543	Gm428|Gm13871|Gm11487|Gm11756|Gm11757|Gm11758	predicted gene 428 | predicted gene 13871 | predicted gene 11487 | predicted gene 11756 | predicted gene 11757 | predicted gene 11758	0.0460204	1.52075	up	23.2143	35.1529	-0.363234	0.241549		242502 | 667780 | 433719 | 623281 | 623272 | 545637
10371672	Gm4925	predicted gene 4925	0.0395122	1.51652	up	25.8046	39.0747	-0.318719	0.282044		237433
10530017			0.0218639	1.51195	up	45.7878	69.334	-0.270599	0.325816
10429430	Gm628	predicted gene 628	0.0382241	1.51126	up	38.4734	58.2454	-0.275543	0.320209	BC150895	268816
10490028	Zfp64	zinc finger protein 64	0.0201611	1.51658	up	56.4475	85.4561	-0.339065	0.261754	U49046|BC004695|AK010444|AK012527	22722
10511069	Gnb1	guanine nucleotide binding protein (G protein), beta 1	0.0310366	1.51773	up	382.168	578.393	-0.353586	0.248333	BC013058	14688
10504375	Npr2	natriuretic peptide receptor 2	0.0376697	1.5184	up	63.0511	95.4055	-0.359472	0.243083	BC042470	230103
10559516	Rdh13	retinol dehydrogenase 13 (all-trans and 9-cis)	0.0316832	1.50848	up	32.9702	49.8745	-0.244032	0.349064	BC082583	108841
10505537	Gm428|Gm13871|Gm11487|Gm11756|Gm11757|Gm11758	predicted gene 428 | predicted gene 13871 | predicted gene 11487 | predicted gene 11756 | predicted gene 11757 | predicted gene 11758	0.0467803	1.51905	up	23.2206	35.121	-0.363273	0.239899		242502 | 667780 | 433719 | 623281 | 623272 | 545637
10490276	Gm14288|2210418O10Rik|Gm14322	predicted gene 14288 | RIKEN cDNA 2210418O10 gene | predicted gene 14322	0.044727	1.50702	up	233.227	352.755	-0.247058	0.344637	BC080301|BC092145|BC032262	13999 | 100380879 | 626802
10479203	2210418O10Rik|Gm14322	RIKEN cDNA 2210418O10 gene | predicted gene 14322	0.044756	1.50688	up	233.266	352.788	-0.24665	0.344918	BC080301|BC059210|BC092145	100380879 | 626802
10418604	Phf7	PHD finger protein 7	0.0467263	1.51405	up	31.7562	48.0182	-0.313606	0.284805	BC132517	71838
10603453	Wdr13	WD repeat domain 13	0.0186602	1.51268	up	57.9795	87.6546	-0.308771	0.288331	BC108332	73447
10358124	Pkp1	plakophilin 1	0.0430104	1.508	up	29.4205	44.476	-0.265851	0.326789	Y07941	18772
10519151	Mib2	mindbomb homolog 2 (Drosophila)	0.0223663	1.51128	up	58.8869	89.0187	-0.293511	0.302262	BC145441	76580
10530560	Slain2	SLAIN motif family, member 2	0.0326476	1.51445	up	79.2138	119.742	-0.325638	0.273159	BC038019	75991
10542896	Bicd1	bicaudal D homolog 1 (Drosophila)	0.0401032	1.50764	up	52.1191	78.7681	-0.264714	0.327579	AK220497	12121
10602690	Foxr2	forkhead box R2	0.0462394	1.51443	up	25.0846	37.8977	-0.327113	0.27166		436240
10569654	1810010D01Rik	RIKEN cDNA 1810010D01 gene	0.0478402	1.51644	up	29.9628	45.2564	-0.350787	0.249897		100040049
10346116			0.0165007	1.51233	up	25.008	37.7675	-0.331871	0.264899
10449343	Grm4	glutamate receptor, metabotropic 4	0.00213476	1.51029	up	34.9254	52.7379	-0.310586	0.28424	BC072635	268934
10534399	Wbscr25	Williams Beuren syndrome chromosome region 25 (human)	0.0223818	1.51148	up	30.2153	45.6252	-0.314355	0.281604	AY081954	71304
10524866	Vsig10	V-set and immunoglobulin domain containing 10	0.0145059	1.51028	up	32.5144	49.0946	-0.302036	0.292777		231668
10478799	Cse1l	chromosome segregation 1-like (S. cerevisiae)	0.0288069	1.51294	up	118.264	178.553	-0.33199	0.265363	AF301152	110750
10465686	Rtn3	reticulon 3	0.020815	1.50949	up	1147.63	1732.58	-0.294706	0.29936	AY750849	20168
10508887	Nr0b2	nuclear receptor subfamily 0, group B, member 2	0.0138477	1.50991	up	29.7913	44.9537	-0.310898	0.283564	BC019540	23957
10514930	4930430J20Rik	RIKEN cDNA 4930430J20 gene	0.0266225	1.50599	up	30.0042	45.2628	-0.267572	0.323135		78109
10427885	Gm5803|Hnrnpa1|Gm10052	predicted gene 5803 | heterogeneous nuclear ribonucleoprotein A1 | heterogeneous nuclear ribonucleoprotein A1 pseudogene	0.0292894	1.5123	up	199.881	301.495	-0.347492	0.24925		545091 | 15382 | 654467
10462504	Minpp1	multiple inositol polyphosphate histidine phosphatase 1	0.0442303	1.50282	up	38.3059	57.7724	-0.245026	0.342646	AF046908	17330
10571728	Rwdd4a	RWD domain containing 4A	0.000342257	1.50785	up	32.6929	49.2969	-0.293498	0.298993	BC016198	192174
10367413	Dnajc14|Ormdl2	DnaJ (Hsp40) homolog, subfamily C, member 14 | ORM1-like 2 (S. cerevisiae)	0.0138235	1.50738	up	61.5344	92.7714	-0.292467	0.299576	BC011146	74330 | 66844
10578262	Mir383	microRNA 383	0.0323088	1.50661	up	80.9336	121.999	-0.288579	0.302723		723860
10398299	AI132487		0.0142289	1.50687	up	52.942	79.7944	-0.291195	0.300361	BC089616	104910
10596383	Col6a6	collagen, type VI, alpha 6	0.0379978	1.50125	up	38.6724	58.2472	-0.239421	0.34674		245026
10383767	Osbp2	oxysterol binding protein 2	0.0406994	1.50045	up	104.7	157.64	-0.239863	0.345529	BC031794	74309
10439732	Plcxd2	phosphatidylinositol-specific phospholipase C, X domain containing 2	0.0108605	1.50438	up	28.8029	43.365	-0.272602	0.316563	BC151059	433022
10528610	Tmub1	transmembrane and ubiquitin-like domain containing 1	0.0174123	1.5069	up	46.7617	70.3949	-0.315625	0.275958	BC019547	64295
10512669	Pax5	paired box gene 5	0.0467577	1.50396	up	26.9787	40.6126	-0.283954	0.304815	M97013	18507
10401698	6430527G18Rik	RIKEN cDNA 6430527G18 gene	0.000564608	1.50528	up	67.0062	100.868	-0.289229	0.300805	AF525300	238330
10404792	Phactr1	phosphatase and actin regulator 1	0.000490565	1.50495	up	99.0228	149.021	-0.296993	0.29272	BC061691	218194
10588043	Rbp2	retinol binding protein 2, cellular	0.0447113	1.50947	up	24.9951	37.6031	-0.339966	0.254074	BC125551	19660
10491820	3110057O12Rik|Gm2011	RIKEN cDNA 3110057O12 gene | predicted gene 2011	0.0404554	1.50986	up	37.7639	56.8125	-0.354193	0.240217	BC145212|BC011312|AK009813|AK019438|AK010105	269423 | 100039027
10463462	Sfxn3	sideroflexin 3	0.00861561	1.50546	up	55.5384	83.55	-0.321691	0.268514	BC012208	94280
10536376	Mios	missing oocyte, meiosis regulator, homolog (Drosophila)	0.0320491	1.50722	up	35.8674	53.9248	-0.335597	0.256289	BC020002	252875
10384474	Pno1	partner of NOB1 homolog (S. cerevisiae)	0.0301391	1.50181	up	33.0072	49.6229	-0.278141	0.308565	BC020037	66249
10522786			0.0276564	1.50159	up	25.8517	38.8647	-0.275083	0.311408
10566664	Olfr470	olfactory receptor 470	0.0360191	1.50636	up	25.3529	38.0925	-0.332393	0.258674		258417
10532903	Mir469	microRNA 469	0.00519303	1.50243	up	85.8865	129.032	-0.295276	0.292019		723872
10552398	Lim2	lens intrinsic membrane protein 2	0.0050611	1.50252	up	23.9952	36.0438	-0.303509	0.283873	BC092386	233187
10576027	Gm10614	predicted gene 10614	0.0383801	1.50442	up	33.7942	50.7471	-0.318398	0.270809		100038388
10344966	Ly96	lymphocyte antigen 96	0.0358971	1.50188	up	28.3892	42.6264	-0.296634	0.290132	BC116785	17087
10601314	Tsx	testis specific X-linked gene	0.0141285	1.50199	up	32.1012	48.1959	-0.302157	0.284719	BC048493	22127
10524394	Mir469	microRNA 469	0.00485929	1.50123	up	85.956	129.036	-0.294304	0.291844		723872
10536170	Rn18s	18S ribosomal RNA	0.0347166	1.50024	up	2085.99	3130.84	-0.286914	0.298283		19791
10414932			0.023884	1.50257	up	47.0257	70.5586	-0.318199	0.269229
10508149	Tekt2	tektin 2	0.0115241	1.50148	up	39.3094	58.9664	-0.321673	0.264715	AB027138	24084
10579799	Tmem184c	transmembrane protein 184C	0.0024635	1.50018	up	68.5887	102.882	-0.299562	0.285572	BC004056	234463
10511366	Gm11780	protein tyrosine phosphatase 4a2 pseudogene	0.0275151	1.50008	up	25.1829	37.7375	-0.308222	0.276816		622019
10373439	Zc3h10	zinc finger CCCH type containing 10	0.0438967	1.50269	up	38.5002	57.638	-0.347997	0.239554	BC022677	103284
10543082	Col28a1	collagen, type XXVIII, alpha 1	0.0392571	1.50066	up	34.0944	50.9897	-0.349853	0.235748		213945
10345409			0.0480697	1.50044	up	35.1127	52.4623	-0.355199	0.230187
10553413	Prmt3	protein arginine N-methyltransferase 3	0.0129422	1.50231	down	74.0214	49.3203	0.26812	-0.319062	BC050775	71974
10608016			0.0370869	1.50636	down	135.977	90.5557	0.245158	-0.34591
10593095	Cep164	centrosomal protein 164	0.0118265	1.50394	down	40.0937	26.6802	0.274372	-0.314374	BC027092|AK032890	214552
10594142	Rpl11|Gm10288|Gm7589|Gm10036	ribosomal protein L11 | predicted gene 10288 | predicted gene 7589 | predicted gene 10036	0.0193393	1.5052	down	1037.79	688.343	0.332778	-0.257175	BC021402	67025 | 100040540 | 665330 | 100040551
10498319	Serp1	stress-associated endoplasmic reticulum protein 1	0.0429493	1.51159	down	134.839	89.3265	0.281847	-0.314218	AB041655	28146
10425511	Xpnpep3	X-prolyl aminopeptidase (aminopeptidase P) 3, putative	0.00600995	1.51063	down	71.4374	47.3135	0.277423	-0.317726	BC137569	321003
10443980	Myo1f	myosin IF	0.0489932	1.51867	down	114.067	75.4558	0.23441	-0.368394	BC046502	17916
10504664	E230008N13Rik	RIKEN cDNA E230008N13 gene	0.00307969	1.51253	down	32.507	21.4958	0.289947	-0.307013		381522
10364011	Cytsa	cytospin A	0.0488331	1.516	down	123.592	81.7197	0.273614	-0.326655	AY884297	74392
10519675	Gm8912|Gm8944|Gm3360|Gm8901	predicted gene 8912 | predicted gene 8944 | predicted gene 3360 | predicted gene 8901	0.0150637	1.51108	down	113.65	75.1421	0.317538	-0.278043		667986 | 668043 | 100041472 | 667967
10449839	Akap8	A kinase (PRKA) anchor protein 8	0.0407678	1.51418	down	213.112	140.865	0.289091	-0.309443	BC060170	56399
10519655	Gm8912|Gm3360|Gm8944|Gm8901	predicted gene 8912 | predicted gene 3360 | predicted gene 8944 | predicted gene 8901	0.00942585	1.51209	down	110.916	73.3077	0.315279	-0.281265		667986 | 100041472 | 668043 | 667967
10481272	1700007K13Rik	RIKEN cDNA 1700007K13 gene	0.0362268	1.50897	down	60.015	39.6601	0.338198	-0.255368	BC099566|AY927869	69327
10353689	Phf3	PHD finger protein 3	0.0190052	1.51618	down	217.667	143.73	0.278148	-0.322297	BC137913	213109
10568180	Cd2bp2	CD2 antigen (cytoplasmic tail) binding protein 2	0.00961333	1.51638	down	61.9943	40.9136	0.278575	-0.322059	BC006920	70233
10407570	Zmynd11	zinc finger, MYND domain containing 11	0.00621738	1.51583	down	214.348	141.341	0.316509	-0.283599	BC058999|BC022945|CT010329|BC020035	66505
10546903	Tada3	transcriptional adaptor 3	0.00147357	1.51696	down	85.5905	56.4184	0.305289	-0.295896	BC026630|BC032195|AF383154|BC022707|BC023879|AK003405	101206
10586157	Rpl4	ribosomal protein L4	0.0454315	1.51124	down	755.525	497.972	0.352349	-0.243382	BC132321	67891
10500091	Scnm1	sodium channel modifier 1	0.0149854	1.51925	down	136.621	90.0466	0.265476	-0.337886	BC028867	69269
10396440	Gm5068	predicted gene 5068	0.0454949	1.526	down	86.6024	56.9905	0.246737	-0.363021		277089
10587746	Tmem41b	transmembrane protein 41B	0.0272074	1.52398	down	117.163	77.0398	0.270023	-0.337825	BC086759	233724
10485624	Prrg4	proline rich Gla (G-carboxyglutamic acid) 4 (transmembrane)	0.0472772	1.52619	down	79.3536	52.1511	0.270554	-0.339377	BC151011	228413
10563797	Dbx1	developing brain homeobox 1	0.0118213	1.52154	down	66.2446	43.5097	0.317908	-0.287626	BC082541	13172
10364990	Eef2	eukaryotic translation elongation factor 2	0.00774631	1.52216	down	487.042	319.786	0.320586	-0.285538	BC007152	13629
10530287	Apbb2	amyloid beta (A4) precursor protein-binding, family B, member 2	0.019072	1.52185	down	344.561	226.179	0.321518	-0.284306	BC076587|U70210|AK172405|AK032770|AK182824	11787
10415991	Zfp395	zinc finger protein 395	0.0351741	1.52737	down	124.67	81.8165	0.273565	-0.337485	BC053701	380912
10591241	Zfp426	zinc finger protein 426	0.0316485	1.52742	down	74.6347	48.976	0.271832	-0.339263	BC023931	235028
10491945	Rab33b	RAB33B, member of RAS oncogene family	0.0462889	1.52223	down	96.2942	63.1673	0.319115	-0.287067	AB004665	19338
10379340	Mir193	microRNA 193	0.0354508	1.52599	down	42.0695	27.5949	0.292824	-0.316923		387188
10369890	Cisd1|Gm4797	CDGSH iron sulfur domain 1 | predicted gene 4797	0.0435087	1.52527	down	73.7578	48.334	0.309949	-0.299114	BC018153	52637 | 216081
10371041	Sgta	small glutamine-rich tetratricopeptide repeat (TPR)-containing, alpha	0.0426322	1.52233	down	99.4289	65.1363	0.336355	-0.26993	BC003836	52551
10528929	Hadha	hydroxyacyl-Coenzyme A dehydrogenase/3-ketoacyl-Coenzyme A thiolase/enoyl-Coenzyme A hydratase (trifunctional protein), alpha subunit	0.0254802	1.52822	down	110.771	72.5563	0.290767	-0.321086	BC037009	97212
10398727	Klc1	kinesin light chain 1	0.0410642	1.52119	down	296.609	194.263	0.356846	-0.248358	BC055744	16593
10428561	Rad21	RAD21 homolog (S. pombe)	0.00121238	1.52678	down	246.416	161.381	0.31289	-0.297599	BC043032	19357
10562192	Fxyd5	FXYD domain-containing ion transport regulator 5	0.0424686	1.52874	down	914.234	598.569	0.295976	-0.316364	U72680	18301
10514466	Jun		0.00340271	1.53152	down	388.51	253.736	0.296564	-0.318404	J04115	16476
10424833	Maf1	MAF1 homolog (S. cerevisiae)	0.032411	1.52849	down	114.08	74.483	0.334769	-0.277334	BC016260	68877
10501358	Sars	seryl-aminoacyl-tRNA synthetase	0.0352248	1.52745	down	209.327	136.605	0.355719	-0.255409	BC008612	20226
10392374	Cacng5	calcium channel, voltage-dependent, gamma subunit 5	0.0155481	1.53459	down	111.531	72.7437	0.290843	-0.327011	BC120895	140723
10358605	Hmcn1	hemicentin 1	0.0287619	1.53121	down	42.3652	27.6286	0.327667	-0.287009		545370
10362363	6330407J23Rik	RIKEN cDNA 6330407J23 gene	0.0175619	1.53454	down	159.065	103.573	0.323773	-0.294031	BC066079	67412
10386551	Flii	flightless I homolog (Drosophila)	0.0120253	1.53714	down	163.939	106.718	0.296233	-0.324013	AF287264	14248
10366476	Ptprb	protein tyrosine phosphatase, receptor type, B	0.0289368	1.53814	down	266.881	173.57	0.305734	-0.315456	AY077755	19263
10563338	Ppp1r15a	protein phosphatase 1, regulatory (inhibitor) subunit 15A	0.0462955	1.53182	down	81.6912	53.1118	0.359678	-0.255573	BC138485	17872
10456798	Hdhd2	haloacid dehalogenase-like hydrolase domain containing 2	0.00260625	1.53924	down	155.993	101.322	0.323323	-0.298893	BC058177	76987
10533327	Mapkapk5	MAP kinase-activated protein kinase 5	0.0308501	1.53815	down	86.459	56.0999	0.338111	-0.283087	AF039840|BC019184|AY533679|AY533680|AY533681|AY533682	17165
10389099	Rad51l3	RAD51-like 3 (S. cerevisiae)	0.0136052	1.54333	down	57.1236	37.0483	0.292476	-0.333567	BC049136	19364
10368409	Lama2	laminin, alpha 2	0.0176761	1.5404	down	63.2927	41.0413	0.333273	-0.290033	U12147	16773
10396778	Mpp5	membrane protein, palmitoylated 5 (MAGUK p55 subfamily member 5)	0.00935153	1.54372	down	157.925	102.349	0.301635	-0.324773	AF199008	56217
10433292	Hmox2|5730403B10Rik	heme oxygenase (decycling) 2 | RIKEN cDNA 5730403B10 gene	0.039643	1.53979	down	154.202	99.9333	0.336762	-0.285975	BC002011	15369 | 66626
10352514	Eprs	glutamyl-prolyl-tRNA synthetase	0.037816	1.54004	down	163.208	105.733	0.340247	-0.282724	BC141049	107508
10567448	Dnahc3	dynein, axonemal, heavy chain 3	0.0170263	1.54154	down	47.6405	30.8612	0.34083	-0.283547	BC051401	381917
10577948	Brf2|Gpr124	BRF2, subunit of RNA polymerase III transcription initiation factor, BRF1-like | G protein-coupled receptor 124	0.0247662	1.54486	down	44.5701	28.8409	0.31863	-0.308848	BC098232	66653 | 78560
10433885	Cebpd	CCAAT/enhancer binding protein (C/EBP), delta	0.0392172	1.54264	down	71.1391	46.0012	0.343	-0.282404	BC139293	12609
10359525	Bat2l2	HLA-B associated transcript 2-like 2	0.0349165	1.54758	down	346.588	224.074	0.308516	-0.321497		226562
10447317	Epas1	endothelial PAS domain protein 1	0.037569	1.5523	down	518.007	334.74	0.276666	-0.357741	D89787	13819
10366153	Rassf9	Ras association (RalGDS/AF-6) domain family (N-terminal) member 9	0.0143738	1.54882	down	62.7462	40.5412	0.301341	-0.329825	BC028805	237504
10557587	Zfp771	zinc finger protein 771	0.0252126	1.55123	down	68.8397	44.4558	0.289346	-0.344068	BC139048	244216
10419825	Acin1	apoptotic chromatin condensation inducer 1	0.00178218	1.54903	down	117.174	75.646	0.313598	-0.317767	AF168782	56215
10363917	Gm5778	predicted gene 5778	0.0201555	1.55224	down	53.7593	34.6804	0.2937	-0.340652		544705
10392261	Smurf2	SMAD specific E3 ubiquitin protein ligase 2	0.0159352	1.54879	down	117.831	75.9899	0.33919	-0.291953	AY685230	66313
10600122	Xlr3b|Xlr3c|Xlr3a	X-linked lymphocyte-regulated 3B | X-linked lymphocyte-regulated 3C | X-linked lymphocyte-regulated 3A	0.0297858	1.54666	down	37.0586	23.8909	0.364396	-0.264757	BC064787|L22977|BC093495	574437 | 22446 | 22445
10498160	Ufm1	ubiquitin-fold modifier 1	0.0320896	1.55026	down	78.5932	50.6434	0.329824	-0.302683	BC061065	67890
10579335	Pgpep1	pyroglutamyl-peptidase I	0.033771	1.55734	down	85.5267	55.1102	0.259751	-0.37933	BC043041	66522
10586184	Tipin	timeless interacting protein	0.0201364	1.55109	down	53.4188	34.3912	0.341172	-0.292108	BC016211	66131
10590452	Abhd5	abhydrolase domain containing 5	0.0133507	1.55428	down	71.2277	45.8439	0.310656	-0.325589	BC037063	67469
10490061	Bcas1	breast carcinoma amplified sequence 1	0.00425822	1.55402	down	1060.94	682.824	0.311734	-0.324272	AY219233	76960
10452571	Ptprm	protein tyrosine phosphatase, receptor type, M	0.00982581	1.55309	down	162.001	104.221	0.340332	-0.294813	BC079621	19274
10401774	Ism2	isthmin 2 homolog (zebrafish)	0.0142028	1.55674	down	102.603	66.0017	0.283535	-0.354993		217738
10458303	Ecscr	endothelial cell-specific chemotaxis regulator	0.00498543	1.55418	down	111.729	71.8542	0.339477	-0.29668	EU025067	68545
10359097	Tor1aip1|Tor1aip2	torsin A interacting protein 1 | torsin A interacting protein 2	0.00224844	1.55689	down	164.364	105.551	0.330537	-0.308133	AB251963	208263 | 240832
10570590	Spag11b	sperm associated antigen 11B	0.0150509	1.55633	down	32.1071	20.6	0.35354	-0.284605	AY552530|AY552529	546038
10454229	Klhl14|4930426D05Rik	kelch-like 14 (Drosophila) | RIKEN cDNA 4930426D05 gene	0.0254042	1.56131	down	78.4373	50.2633	0.314287	-0.32847		225266 | 74644
10435714	Tmem39a	transmembrane protein 39a	0.0291617	1.56074	down	103.788	66.4698	0.326969	-0.315261	BC020318	67846
10600821	Gm7060	ribosomal protein L13 pseudogene	0.0397243	1.56313	down	137.602	88.106	0.312485	-0.331955		631319
10344741	Hnrnpa3|Gm11847|Gm12229|Gm5896|LOC674654	heterogeneous nuclear ribonucleoprotein A3 | predicted gene 11847 | predicted gene 12229 | predicted gene 5896 | similar to heterogeneous nuclear ribonucleoprotein A3	0.0364162	1.56464	down	310.529	198.827	0.301108	-0.344727	BC158038|AF463524|BC062198|BC057655	229279 | 545592 | 677786 | 545955 | 674654
10468802	D19Ertd737e	DNA segment, Chr 19, ERATO Doi 737, expressed	0.0259944	1.55978	down	122.116	78.153	0.346854	-0.294493	BC061459	76539
10519504	Sri	sorcin	0.00453272	1.56263	down	153.725	98.3553	0.329229	-0.314751	BC065790	109552
10588691	Hyal1|Nat6	hyaluronoglucosaminidase 1 | N-acetyltransferase 6	0.02305	1.56323	down	59.6076	38.1237	0.325099	-0.319433	AF422176|AF417498	15586 | 56441
10531383	Sdad1	SDA1 domain containing 1	0.00692805	1.56402	down	59.5105	38.0431	0.327512	-0.317744	BC042708	231452
10517457	Rpl11|Gm10288|Gm10036|Gm7589	ribosomal protein L11 | predicted gene 10288 | predicted gene 10036 | predicted gene 7589	0.0135455	1.5634	down	1033.94	660.764	0.340226	-0.304461	BC021402	67025 | 100040540 | 100040551 | 665330
10519713	LOC635773		0.0148321	1.56665	down	234.895	150.038	0.310738	-0.336946		635773
10518132	Prdm2	PR domain containing 2, with ZNF domain	0.0315937	1.56903	down	152.487	97.3037	0.309535	-0.340339	BC151062	110593
10413185	Zmiz1	zinc finger, MIZ-type containing 1	0.0280026	1.57204	down	262.264	167.32	0.276214	-0.376427	BC058646	328365
10447190	Plekhh2	pleckstrin homology domain containing, family H (with MyTH4 domain) member 2	0.0387132	1.56271	down	122.798	78.266	0.380549	-0.263501	BC125583	213556
10498038	Elf2	E74-like factor 2	0.0439308	1.57547	down	132.531	84.4476	0.283133	-0.37265	BC051937	69257
10379765	Hnf1b	HNF1 homeobox B	0.0227969	1.5739	down	39.5101	25.1642	0.278193	-0.376148	BC025189	21410
10449815	Brd4	bromodomain containing 4	0.0111081	1.56906	down	235.344	149.86	0.345401	-0.304496	AF461395	57261
10402225	Trip11	thyroid hormone receptor interactor 11	0.0353368	1.56867	down	82.5821	52.4917	0.362523	-0.28702	BC158098	109181
10455813	Lmnb1	lamin B1	0.00506566	1.57381	down	53.9005	34.2423	0.332747	-0.321517	BC052729	16906
10425046	Apol7e	apolipoprotein L 7e	0.0166997	1.576	down	103.569	65.7454	0.320624	-0.33564		666348
10396849	Rad51l1	RAD51-like 1 (S. cerevisiae)	0.00636436	1.57578	down	38.6199	24.5129	0.322719	-0.333352	U92068	19363
10373515	Suox	sulfite oxidase	0.0302893	1.57088	down	55.9847	35.5253	0.379682	-0.271888	BC027197	211389
10471571	Mapkap1	mitogen-activated protein kinase associated protein 1	0.0370462	1.5743	down	155.628	98.6758	0.34856	-0.306152	BC090644|BC096618|BC012681|AK148428	227743
10347728	Gm2060	predicted gene 2060	0.0309992	1.58144	down	61.3035	38.8492	0.301889	-0.359346		100039137
10495134	Gm4248|LOC100045975	high mobility group nucleosomal binding domain 2 pseudogene | similar to high mobility group nucleosomal binding domain 2	0.00255807	1.58241	down	36.6973	23.1913	0.330213	-0.331908		100043129 | 100045975
10454741	Kdm3b	KDM3B lysine (K)-specific demethylase 3B	0.0298043	1.58441	down	140.558	88.825	0.315879	-0.348062	BC151084	277250
10432540	Lima1	LIM domain and actin binding 1	0.0291908	1.58212	down	92.6897	58.5278	0.343698	-0.31816	AF307844	65970
10573198	Dnajb1	DnaJ (Hsp40) homolog, subfamily B, member 1	0.000640078	1.58393	down	98.996	62.4977	0.335546	-0.327962	AB028272	81489
10361156	Rcor3	REST corepressor 3	0.0231042	1.58123	down	74.1924	46.8108	0.371602	-0.289442	BC057141	214742
10563323	Nucb1	nucleobindin 1	0.0093725	1.58452	down	105.037	66.2419	0.349812	-0.314231	BC072554	18220
10559207	Lsp1	lymphocyte specific 1	0.0256591	1.58992	down	78.0845	49.1986	0.309473	-0.359477	D49691	16985
10561748	Catsperg2|Catsperg1	cation channel, sperm-associated, gamma 2 | cation channel, sperm-associated, gamma 1	0.0301009	1.58472	down	65.674	41.3705	0.354545	-0.309679	GQ225581|BC172039	76718 | 320225
10444957	Ppp1r10	protein phosphatase 1, regulatory subunit 10	0.0318914	1.58924	down	138.853	87.404	0.329514	-0.338827	BC052059	52040
10551061	Zfp574	zinc finger protein 574	0.0315321	1.59276	down	90.0478	56.57	0.328397	-0.343135	BC059044	232976
10367349	Smarcc2	SWI/SNF related, matrix associated, actin dependent regulator of chromatin, subfamily c, member 2	0.0491783	1.59692	down	298.273	187.308	0.309994	-0.365297	BC058720	68094
10485042	Zfp408	zinc finger protein 408	0.0335617	1.60479	down	48.6012	30.3998	0.286955	-0.395432	BC145604	381410
10516371	Eif2c1	eukaryotic translation initiation factor 2C, 1	0.0230635	1.5994	down	82.5297	51.6219	0.332849	-0.344687	BC129914	236511
10484654	Olfr1107	olfactory receptor 1107	0.0144815	1.60037	down	37.0069	23.1472	0.320234	-0.358173	BC120852	258841
10504926	Rnf20	ring finger protein 20	0.0173154	1.60033	down	165.113	103.129	0.34639	-0.331979	BC052482	109331
10433776	Snai2	snail homolog 2 (Drosophila)	0.0411179	1.60176	down	56.1937	35.0956	0.335929	-0.343732	BC062164	20583
10378988	Phf12	PHD finger protein 12	0.00344076	1.60608	down	131.385	81.7736	0.359573	-0.323973	BC043080	268448
10525872	Zfp664	zinc finger protein 664	0.0382009	1.60027	down	121.841	75.8088	0.398148	-0.280171		269704
10562172	Usf2	upstream transcription factor 2	0.0293804	1.60244	down	169.599	105.496	0.389528	-0.29074	U01662	22282
10372478	Rab21	RAB21, member RAS oncogene family	0.0127283	1.6081	down	241.334	150.111	0.338007	-0.347355	BC055042	216344
10466970	9930021J03Rik	RIKEN cDNA 9930021J03 gene	0.00360835	1.6087	down	95.2744	59.2472	0.326499	-0.359391		240613
10557758	Setd1a	SET domain containing 1A	0.0218045	1.61233	down	80.3615	49.9656	0.30004	-0.389108	BC049883	233904
10496539	Gbp5	guanylate binding protein 5	0.0435735	1.61122	down	76.0221	47.2549	0.32881	-0.359341	BC058555	229898
10399680	Cys1	cystin 1	0.0470757	1.61046	down	46.0921	28.594	0.35259	-0.334883	AF390548	12879
10517948	Spen	SPEN homolog, transcriptional regulator (Drosophila)	0.0045299	1.61302	down	112.327	69.6039	0.363643	-0.326118	AF156529	56381
10541307	Usp18	ubiquitin specific peptidase 18	0.032638	1.61238	down	56.6792	35.1029	0.361178	-0.328015	AF069502	24110
10347351	Ctdsp1	CTD (carboxy-terminal domain, RNA polymerase II, polypeptide A) small phosphatase 1	0.03913	1.60751	down	118.531	73.3924	0.410919	-0.273905	AY028804	227292
10458940	Zfp608	zinc finger protein 608	0.0402283	1.62347	down	53.5328	33.1219	0.296163	-0.402917	BC092219	269023
10499420	Robld3	roadblock domain containing 3	0.0457735	1.62406	down	138.285	85.5274	0.302994	-0.39661	BC031816	83409
10450006	Hnrnpm|March2	heterogeneous nuclear ribonucleoprotein M | membrane-associated ring finger (C3HC4) 2	0.0144135	1.61646	down	214.07	132.375	0.353989	-0.338845	BC054785	76936 | 224703
10523647	Aff1	AF4/FMR2 family, member 1	0.0313144	1.61416	down	78.4185	48.3994	0.406228	-0.284558	BC131665	17355
10464603	Aip	aryl-hydrocarbon receptor-interacting protein	0.0318869	1.61975	down	87.9943	54.2974	0.353977	-0.341792	U85489	11632
10561461	Samd4b	sterile alpha motif domain containing 4B	0.00547394	1.62405	down	109.269	67.3255	0.325014	-0.374584	BC042901	233033
10468828	Eif3a	eukaryotic translation initiation factor 3, subunit A	0.0205425	1.62357	down	267.923	165.009	0.350589	-0.348585	U14172	13669
10581473	Slc7a6os	solute carrier family 7, member 6 opposite strand	0.00137823	1.6276	down	78.1658	48.0329	0.339453	-0.363293	BC054118	66432
10373407	Esyt1	extended synaptotagmin-like protein 1	0.026494	1.63285	down	94.4809	58.0518	0.300121	-0.40727	BC011482	23943
10522051	Klf3	Kruppel-like factor 3 (basic)	0.0422072	1.6347	down	241.95	148.607	0.311316	-0.397706	DQ981866	16599
10454786	Ctnna1	catenin (cadherin associated protein), alpha 1	0.0483286	1.63422	down	136.002	83.4099	0.333309	-0.375294	BC105576	12385
10508182	Psmb2	proteasome (prosome, macropain) subunit, beta type 2	0.0406363	1.63232	down	272.192	166.828	0.348903	-0.358017	BC008265	26445
10487238	Hdc	histidine decarboxylase	0.035302	1.62997	down	51.3127	31.4456	0.364622	-0.340222	BC052833	15186
10455092	Pcdhb12	protocadherin beta 12	0.0184784	1.62884	down	58.4281	35.8041	0.384044	-0.319796	AY013773	93883
10373873	Sf3a1	splicing factor 3a, subunit 1	0.0234083	1.63653	down	68.7788	42.1362	0.315142	-0.395498	BC029753	67465
10373454	Pa2g4	proliferation-associated 2G4	0.00200151	1.63718	down	155.382	94.9028	0.358258	-0.352955	U43918	18813
10462091	Klf9|Gm9971	Kruppel-like factor 9 | predicted gene 9971	0.0385036	1.63083	down	79.1219	48.2847	0.416783	-0.288828	BC138724	16601 | 100036529
10576101	Zc3h18	zinc finger CCCH-type containing 18	0.0292397	1.64767	down	157.94	96.2093	0.306269	-0.414155	BC030495	76014
10375065	Sh3pxd2b	SH3 and PX domains 2B	0.045833	1.65131	down	53.5924	32.6405	0.298462	-0.425153	AB430861	268396
10355403	Fn1	fibronectin 1	0.0242598	1.63711	down	404.473	246.314	0.409753	-0.301395	BC138421|BC145271|BC099373|BC051082|AK159794|BC085240|AK054456|BC010335|AK164476	14268
10525877	Zfp664	zinc finger protein 664	0.00835264	1.64387	down	302.783	184.374	0.330614	-0.38648	BC096550	269704
10606301	Magt1	magnesium transporter 1	0.0187795	1.6457	down	111.231	67.6613	0.343137	-0.375562	DQ000005	67075
10454097	Rpl11|Gm10036|Gm10288|Gm7589	ribosomal protein L11 | predicted gene 10036 | predicted gene 10288 | predicted gene 7589	0.0227894	1.6419	down	770.212	468.224	0.384337	-0.331025	BC025077	67025 | 100040551 | 100040540 | 665330
10574676	Nol3|4931428F04Rik	nucleolar protein 3 (apoptosis repressor with CARD domain) | RIKEN cDNA 4931428F04 gene	0.0196784	1.64258	down	60.2906	36.6134	0.40864	-0.307322	AY459322	78688 | 74356
10564573	Chd2	chromodomain helicase DNA binding protein 2	0.0134489	1.64626	down	149.577	90.7042	0.399644	-0.319552		244059
10350790	Tor1aip2|Tor1aip1	torsin A interacting protein 2 | torsin A interacting protein 1	0.0410579	1.65315	down	103.257	62.5264	0.352308	-0.372908	BC010841	240832 | 208263
10410656	Cast	calpastatin	0.0354196	1.64581	down	100.784	60.9811	0.411881	-0.306919	AB026997	12380
10475625	Eid1	EP300 interacting inhibitor of differentiation 1	0.000800649	1.65287	down	615.23	372.249	0.356002	-0.368972	AF509968	58521
10502745	Rpl11|Gm10288|Gm7589|Gm10036	ribosomal protein L11 | predicted gene 10288 | predicted gene 7589 | predicted gene 10036	0.0157628	1.65106	down	913.201	552.232	0.389583	-0.333807	BC021402	67025 | 100040540 | 665330 | 100040551
10391178	Dnajc7	DnaJ (Hsp40) homolog, subfamily C, member 7	0.0369408	1.64736	down	145.09	87.6987	0.411524	-0.308635	BC055729|BC023681|AB028861|AY323828|AK008092	56354
10436590	2810055G20Rik	RIKEN cDNA 2810055G20 gene	0.0245336	1.65196	down	37.8396	22.8649	0.38597	-0.338207		77994
10583145	Tmem123	transmembrane protein 123	0.0263114	1.65942	down	116.194	70.1905	0.333602	-0.397074	BC086319	71929
10544583	Gimap6	GTPase, IMAP family member 6	0.00809575	1.65643	down	69.5695	42.0044	0.361514	-0.366563	BC028779	231931
10352661	Ptpn14	protein tyrosine phosphatase, non-receptor type 14	0.0336764	1.65148	down	77.3578	46.7033	0.396023	-0.32774	D31842	19250
10537375	Ubn2	ubinuclein 2	0.0202411	1.65548	down	164.114	99.038	0.377338	-0.349915	BC051458	320538
10491477	Sox2	SRY-box containing gene 2	0.00113945	1.6592	down	90.2931	54.4225	0.362104	-0.368381	BC057574	20674
10401673	Tgfb3	transforming growth factor, beta 3	0.0241288	1.65472	down	89.3019	53.7973	0.420613	-0.305971	M32745	21809
10509023	Syf2	SYF2 homolog, RNA splicing factor (S. cerevisiae)	0.0122303	1.659	down	234.981	141.469	0.389182	-0.34113	BC051484	68592
10373740	Pik3ip1	phosphoinositide-3-kinase interacting protein 1	0.0272025	1.6571	down	91.0524	54.7999	0.399538	-0.329121	AY522649	216505
10344809	Cspp1	centrosome and spindle pole associated protein 1	0.0364958	1.65423	down	83.4778	50.2178	0.432861	-0.293297	BC151042	211660
10353135	Ncoa2	nuclear receptor coactivator 2	0.00703082	1.66341	down	173.54	104.357	0.360452	-0.373687	U39060	17978
10442542	Nthl1	nth (endonuclease III)-like 1 (E.coli)	0.0123987	1.66379	down	42.2237	25.3377	0.40336	-0.331114	AB006812	18207
10565689	Capn5	calpain 5	0.0471897	1.66363	down	79.3264	47.578	0.387048	-0.347288	U85020	12337
10527896	Ankib1	ankyrin repeat and IBR domain containing 1	0.00749676	1.66822	down	271.555	162.841	0.360681	-0.377624	BC145511	70797
10501164	Csf1	colony stimulating factor 1 (macrophage)	0.0359225	1.67865	down	145.51	87.0296	0.328752	-0.418549	M21952	12977
10491455	Fxr1|Dnajc19	fragile X mental retardation gene 1, autosomal homolog | DnaJ (Hsp40) homolog, subfamily C, member 19	0.0155116	1.66991	down	180.944	108.206	0.393178	-0.346596	BC019139|AK049231|AK037649	14359 | 67713
10530841	Igfbp7	insulin-like growth factor binding protein 7	0.00557165	1.67481	down	353.569	211.262	0.348163	-0.395835	BC092538	29817
10403455	Dip2c	DIP2 disco-interacting protein 2 homolog C (Drosophila)	0.0178068	1.67133	down	143.323	85.6321	0.392446	-0.348552	BC137787	208440
10373113	Kif5a	kinesin family member 5A	0.0283891	1.67139	down	575.166	342.918	0.418364	-0.322684	BC058396	16572
10390308	Sp2		0.032121	1.68612	down	128.961	76.8331	0.312194	-0.441514	BC021759	78912
10496592	Gbp2	guanylate binding protein 2	0.00280142	1.67877	down	67.5104	40.2154	0.372506	-0.374902	AF077007	14469
10373202	Shmt2	serine hydroxymethyltransferase 2 (mitochondrial)	0.0195628	1.68155	down	39.9814	23.8113	0.353785	-0.396008	BC004825	108037
10427640			0.0318501	1.68673	down	40.5791	24.1536	0.327996	-0.426235
10439442	Pla1a	phospholipase A1 member A	0.0135275	1.68273	down	37.2883	22.1805	0.358881	-0.391926	AF063498	85031
10491106	Pld1	phospholipase D1	0.0210431	1.67689	down	89.0979	52.9826	0.421403	-0.324388	U87868	18805
10570418	Upf3a	UPF3 regulator of nonsense transcripts homolog A (yeast)	0.0360422	1.67331	down	87.2997	51.9105	0.441027	-0.301674	BC116988	67031
10346943	Creb1	cAMP responsive element binding protein 1	0.00151	1.68407	down	180.642	107.277	0.369997	-0.381956	BC021649	12912
10362596	Fyn		0.0192703	1.68771	down	97.7372	58.0283	0.346894	-0.408171	M27266	14360
10505120	Palm2|Akap2	paralemmin 2 | A kinase (PRKA) anchor protein 2	0.0137769	1.6822	down	131.642	78.1462	0.4005	-0.34985	BC113156|AF064781|AK133666|AK077020	242481 | 11641
10452087	Safb2	scaffold attachment factor B2	0.0276137	1.67976	down	92.2239	54.6945	0.431717	-0.316537	BC057039	224902
10350377	Zbtb41	zinc finger and BTB domain containing 41 homolog	0.00117172	1.6912	down	75.0958	44.4093	0.371352	-0.386698	BC150859	226470
10501909	Mettl14|Sec24d	methyltransferase like 14 | Sec24 related gene family, member D (S. cerevisiae)	0.0120672	1.69271	down	104.555	61.8221	0.363685	-0.395647	BC052204	210529 | 69608
10517373	Rcan3|Mir700	regulator of calcineurin 3 | microRNA 700	0.0120669	1.6939	down	76.8548	45.4403	0.349249	-0.411096	BC059001	53902 | 735285
10349512	Ubxn4	UBX domain protein 4	0.047691	1.7057	down	164.868	97.3579	0.30441	-0.46595	BC019795	67812
10561008	Ceacam1	carcinoembryonic antigen-related cell adhesion molecule 1	0.0327084	1.68793	down	129.53	76.4541	0.421236	-0.334019	M77196	26365
10420348	Zmym5	zinc finger, MYM-type 5	0.0442787	1.70589	down	236.045	139.088	0.335054	-0.435469		219105
10577910	Fnta	farnesyltransferase, CAAX box, alpha	0.0182049	1.69664	down	87.255	51.3758	0.395985	-0.366698	BC012711	14272
10605007	Xlr3c|Xlr3b|Xlr3a	X-linked lymphocyte-regulated 3C | X-linked lymphocyte-regulated 3B | X-linked lymphocyte-regulated 3A	0.033935	1.70424	down	37.4886	22.0729	0.347215	-0.421912	U02600|BC093495|BC064787	22446 | 574437 | 22445
10468399	D19Ertd652e	DNA segment, Chr 19, ERATO Doi 652, expressed	0.0443112	1.70301	down	48.7667	28.6987	0.364348	-0.403742	BC107403	70806
10500677	Cd2	CD2 antigen	0.0319153	1.69253	down	40.7973	23.993	0.447316	-0.311867	BC053731	12481
10548047	Kcna1	potassium voltage-gated channel, shaker-related subfamily, member 1	0.038281	1.7117	down	188.958	110.993	0.325924	-0.449507	Y00305	16485
10589438	Mtap4	microtubule-associated protein 4	0.0382065	1.69706	down	752.44	441.86	0.416308	-0.346729	BC055332	17758
10468980	Fam107b	family with sequence similarity 107, member B	0.0161463	1.70693	down	63.4241	37.225	0.35554	-0.415866	BC021353	66540
10366881	Ddit3|Mars	DNA-damage inducible transcript 3 | methionine-tRNA synthetase	0.0310165	1.69691	down	109.174	64.0502	0.443744	-0.319166	BC013718	13198 | 216443
10492456	Rsrc1	arginine/serine-rich coiled-coil 1	0.00850074	1.70531	down	115.643	67.8286	0.380489	-0.389546	BC043045	66880
10433462	Pmm2	phosphomannomutase 2	0.00886543	1.70534	down	63.7449	37.3764	0.386779	-0.383277	BC094448	54128
10428857	Mtss1	metastasis suppressor 1	0.0342339	1.71566	down	144.469	84.5519	0.344022	-0.434742	BC024131	211401
10479627	Tpd52l2	tumor protein D52-like 2	0.0128263	1.7073	down	142.825	83.5017	0.426035	-0.345681	BC006886|AK013085|AK161092|AK179883	66314
10503828	Lyrm2	LYR motif containing 2	0.033065	1.7064	down	62.6572	36.5776	0.429312	-0.341641	BC028533	108755
10578324	Mtus1	mitochondrial tumor suppressor 1	0.00496661	1.71311	down	128.666	75.0561	0.410277	-0.366342	BC089009	102103
10408928	Hspb1	heat shock protein 1	0.00788288	1.7145	down	293.234	170.968	0.3969	-0.380889	BC099463	15507
10578138	Dctn6	dynactin 6	0.033574	1.72794	down	268.606	156.262	0.326336	-0.462713	BC029249	22428
10508019	Gnl2	guanine nucleotide binding protein-like 2 (nucleolar)	0.0403563	1.71971	down	123.618	71.6693	0.419035	-0.36313	BC003262	230737
10391742	Gpatch8	G patch domain containing 8	0.00430997	1.73046	down	123.448	71.3216	0.402292	-0.388863		237943
10480145	Rsu1	Ras suppressor protein 1	0.0493568	1.73807	down	354.478	204.4	0.380869	-0.416616	BC003827	20163
10365003	Snord37	small nucleolar RNA, C/D box 37	0.039786	1.7447	down	33.8692	19.5279	0.338903	-0.464073		100217454
10446763	Lbh	limb-bud and heart	0.00377963	1.74062	down	279.108	160.395	0.390997	-0.408606	BC052470	77889
10432215	Ddx23	DEAD (Asp-Glu-Ala-Asp) box polypeptide 23	0.0170666	1.74461	down	107.293	61.6557	0.358703	-0.444204		74351
10548600	Hmgb1l	high mobility group box 1-like	0.0306387	1.74685	down	405.35	232.845	0.364567	-0.440188		625781
10430113	Arhgap39	Rho GTPase activating protein 39	0.0135708	1.74474	down	133.463	76.5972	0.379338	-0.423675	BC060637	223666
10435862	Wdr52	WD repeat domain 52	0.00571747	1.74303	down	63.135	36.1933	0.422689	-0.378906	BC100518	212517
10468415	D19Ertd652e	DNA segment, Chr 19, ERATO Doi 652, expressed	0.0369767	1.75616	down	34.8326	19.9525	0.338343	-0.474084	BC107403	70806
10548817	Plbd1	phospholipase B domain containing 1	0.0340974	1.75342	down	45.8255	26.2164	0.373893	-0.436278	BC019793	66857
10526087	Sumf2|Phkg1	sulfatase modifying factor 2 | phosphorylase kinase gamma 1	0.0461911	1.76324	down	82.602	47.1496	0.350511	-0.467717	BC119480	67902 | 18682
10572580	Use1	unconventional SNARE in the ER 1 homolog (S. cerevisiae)	0.0200519	1.75823	down	296.745	169.321	0.354433	-0.45969	BC038519	67023
10527516	Wasf3	WAS protein family, member 3	0.00709365	1.75514	down	355.759	202.837	0.389916	-0.421673	BC027038	245880
10394800	Bnip3l|Gm10480	BCL2/adenovirus E1B interacting protein 3-like | predicted gene 10480	0.0482776	1.75224	down	475.368	270.365	0.432588	-0.376615	AF067395	12177 | 100043324
10487871	Cenpb	centromere protein B	0.0407661	1.74965	down	382.329	217.25	0.462178	-0.34489	BC071269	12616
10435802	2610015P09Rik	RIKEN cDNA 2610015P09 gene	0.0459927	1.75274	down	57.2532	32.5319	0.439614	-0.369999	BC021827|AK011405|AK018435	212153
10424213	Zhx2	zinc fingers and homeoboxes 2	0.0497219	1.7678	down	137.265	77.8954	0.385802	-0.436152	BC059178	387609
10583647	Dnm2|Tmed1	dynamin 2 | transmembrane emp24 domain containing 1	0.00847933	1.76504	down	218.351	123.873	0.378254	-0.441443	L31398|BC010233|AK005012|AK015410|AK158069	13430 | 17083
10435821	Naa50	N(alpha)-acetyltransferase 50, NatE catalytic subunit	0.0131002	1.76402	down	117.319	66.4974	0.411501	-0.40737	BC057117|BC046283|BC055846|AK167141	72117
10395788	Srp54c|Srp54b|Srp54a	signal recognition particle 54C | signal recognition particle 54B | signal recognition particle 54A	0.0380447	1.76404	down	223.214	126.468	0.414293	-0.404588	BC005543|BC019683	100101806 | 665155 | 24067
10479649	Prpf6	PRP6 pre-mRNA splicing factor 6 homolog (yeast)	0.00562431	1.76414	down	93.2221	52.7948	0.439165	-0.379798	BC014869	68879
10607495	Gm7312	predicted gene 7312	0.0305721	1.77509	down	137.346	77.765	0.351392	-0.476502		640803
10583254	Cwc15	CWC15 homolog (S. cerevisiae)	0.0147903	1.7699	down	110.976	62.8288	0.378658	-0.44501	BC004726	66070
10503170	Chd7	chromodomain helicase DNA binding protein 7	0.0263371	1.767	down	130.675	73.7061	0.450428	-0.370876		320790
10452815	Xdh	xanthine dehydrogenase	0.0160566	1.7775	down	64.3515	36.2908	0.375918	-0.45393	BC141183	22436
10446109	Safb	scaffold attachment factor B	0.0365345	1.76881	down	128.71	72.4909	0.44786	-0.374922		224903
10569890	Aida	axin interactor, dorsalization associated	0.0154076	1.78139	down	76.6939	43.1587	0.374501	-0.458502	BC086763	108909
10358816	Lamc1	laminin, gamma 1	0.0292427	1.77066	down	102.03	57.3995	0.456097	-0.36819	J02930	226519
10380219	Vezf1	vascular endothelial zinc finger 1	0.00987125	1.78213	down	261.168	146.793	0.376639	-0.456963	AF104410	22344
10430201	Myh9	myosin, heavy polypeptide 9, non-muscle	0.0235718	1.77429	down	170.553	95.8572	0.447797	-0.379448	BC054360	17886
10590004	Golga4	golgi autoantigen, golgin subfamily a, 4	0.0185329	1.7835	down	128.733	72.2671	0.401642	-0.433066	AF051357	54214
10607280	Gm15131	predicted gene 15131	0.0446884	1.79613	down	72.7138	40.8116	0.338222	-0.506669		100039716
10358259	Nek7	NIMA (never in mitosis gene a)-related expressed kinase 7	0.0278303	1.78145	down	134.415	75.3871	0.425576	-0.407477	AF217650	59125
10412054	Ndufaf2	NADH dehydrogenase (ubiquinone) 1 alpha subcomplex, assembly factor 2	0.0258796	1.78229	down	139.829	78.3972	0.424797	-0.408937	AY262012	75597
10548585	Csda	cold shock domain protein A	0.0430116	1.79891	down	212.399	118.898	0.357355	-0.489764	BC048242	56449
10597470	Cmtm8	CKLF-like MARVEL transmembrane domain containing 8	0.0039771	1.78891	down	75.6163	42.2432	0.440108	-0.398974	AY243513	70031
10506031	Nfia	nuclear factor I/A	0.00166851	1.79708	down	247.189	137.56	0.419707	-0.42595	D90173|BC075702|D90174|AF326553|AF326554|BC122878|D90175|D90176|AK054310|AK139357|AK050320	18027
10547073	Snora7a	small nucleolar RNA, H/ACA box 7A	0.0367502	1.81062	down	50.5302	28.0811	0.364078	-0.492408		100217451
10414333	Samd4	sterile alpha motif domain containing 4	0.0486292	1.78506	down	171.865	95.4689	0.499972	-0.335999	DQ278487	74480
10403081	Wdr60	WD repeat domain 60	0.0234128	1.80849	down	53.1349	29.4853	0.382721	-0.472066	BC138916	217935
10485466	Cat	catalase	0.0327655	1.81787	down	169.841	93.9894	0.360613	-0.501637	BC013447	12359
10538979	Cd8b1	CD8 antigen, beta chain 1	0.0145179	1.80744	down	60.6356	33.5454	0.427967	-0.425981	M17534	12526
10607346	Tspyl2	TSPY-like 2	0.00193937	1.80699	down	165.02	91.2919	0.444912	-0.408679	BC054393	52808
10396402	Prkch	protein kinase C, eta	0.0299785	1.80198	down	85.942	47.5191	0.463217	-0.386362	BC031121	18755
10502951	Acadm	acyl-Coenzyme A dehydrogenase, medium chain	0.0270307	1.80098	down	104.136	57.5479	0.4872	-0.361585	BC013498	11364
10504662	E230008N13Rik	RIKEN cDNA E230008N13 gene	0.00424299	1.8154	down	43.6451	24.0514	0.41896	-0.44133		381522
10555027	Gab2	growth factor receptor bound protein 2-associated protein 2	0.00662212	1.81566	down	182.323	100.436	0.426209	-0.434284	BC103525	14389
10567564	Cdr2	cerebellar degeneration-related 2	0.00873601	1.82235	down	118.828	65.146	0.450374	-0.415429	U88588	12585
10505674	Cntln	centlein, centrosomal protein	0.0464569	1.82657	down	131.145	71.8397	0.430203	-0.438934	BC125622	338349
10482880	Baz2b	bromodomain adjacent to zinc finger domain, 2B	0.0236292	1.8339	down	138.416	75.815	0.372487	-0.502425	BC150814	407823
10375290	Slu7	SLU7 splicing factor homolog (S. cerevisiae)	0.0331263	1.82602	down	142.888	78.2031	0.439926	-0.428778	BC025870	193116
10598198	Mia3	melanoma inhibitory activity 3	0.0245056	1.82684	down	77.4027	42.2275	0.473626	-0.395725		338366
10498775	Golim4	golgi integral membrane protein 4	0.0472745	1.82085	down	112.846	61.4612	0.50738	-0.357234	BC089354	73124
10600973	Igbp1	immunoglobulin (CD79A) binding protein 1	0.0242563	1.83319	down	126.973	69.1308	0.458001	-0.416357	BC089567	18518
10435963	Atg3	autophagy-related 3 (yeast)	0.0395277	1.82837	down	221.911	120.777	0.478432	-0.392129	BC010809	67841
10516910	Phactr4	phosphatase and actin regulator 4	0.0311868	1.85108	down	111.304	60.4946	0.372416	-0.515951	BC075672	100169
10403108	Hmgn2	high mobility group nucleosomal binding domain 2	0.0239861	1.84385	down	330.799	179.725	0.422242	-0.46048	BC090836	15331
10579659	Hmgn2	high mobility group nucleosomal binding domain 2	0.0240099	1.8441	down	330.854	179.739	0.421807	-0.461107	BC090836	15331
10591773	Hmgn2	high mobility group nucleosomal binding domain 2	0.0240847	1.84441	down	330.689	179.623	0.421721	-0.461436	BC090836	15331
10585276	Pou2af1	POU domain, class 2, associating factor 1	0.00154684	1.84194	down	57.4338	31.1892	0.427691	-0.453534	U43788	18985
10457273	Kif5b	kinesin family member 5B	0.000268469	1.84241	down	446.63	242.421	0.438821	-0.44277	BC090841	16573
10599514	Bcorl1	BCL6 co-repressor-like 1	0.0241207	1.84128	down	88.7203	48.1446	0.449027	-0.431686		320376
10407511			0.0217668	1.84608	down	194.284	105.339	0.431864	-0.452603
10588083	Faim	Fas apoptotic inhibitory molecule	0.000683004	1.84676	down	140.378	76.0228	0.431824	-0.453175	BC079662	23873
10528227	Gnai1	guanine nucleotide binding protein (G protein), alpha inhibiting 1	0.0200019	1.84879	down	315.666	170.79	0.44	-0.446584	BC138862	14677
10586816	Sltm	SAFB-like, transcription modulator	0.0433332	1.86118	down	149.083	80.601	0.396763	-0.499454	AF462146	66660
10578123	Rbpms	RNA binding protein gene with multiple splicing	0.0360344	1.84742	down	105.656	57.0269	0.467878	-0.417634	BC030397	19663
10573867	Rbl2	retinoblastoma-like 2	0.0269555	1.86762	down	113.283	60.9168	0.404167	-0.497037	U36799	19651
10444431	Prrt1	proline-rich transmembrane protein 1	0.0278847	1.87258	down	116.203	62.3923	0.388774	-0.516253	BC115512	260297
10599781	Htatsf1	HIV TAT specific factor 1	0.0432224	1.85178	down	156.401	83.921	0.498368	-0.390544	BC037711	72459
10526410	Hspb1	heat shock protein 1	0.00168234	1.86698	down	260.47	139.489	0.457873	-0.44283	BC018257	15507
10420823	Hmbox1	homeobox containing 1	0.0178711	1.86687	down	146.98	78.4816	0.495096	-0.405527	BC051457	219150
10517141	Hmgn2	high mobility group nucleosomal binding domain 2	0.0233706	1.87766	down	331.754	176.707	0.453164	-0.455775	BC090836	15331
10348070	Ncl|C130036L24Rik	nucleolin | RIKEN cDNA C130036L24 gene	0.0425048	1.88488	down	158.267	84.1415	0.441341	-0.473132	AF318184	17975 | 319336
10397428	1700020O03Rik	RIKEN cDNA 1700020O03 gene	0.0101691	1.88295	down	128.356	68.1266	0.466084	-0.446909	BC048169	70373
10453636	Svil	supervillin	0.0200719	1.88992	down	74.7249	39.5955	0.442908	-0.475415	AF317422	225115
10452213	Gtf2f1	general transcription factor IIF, polypeptide 1	0.024196	1.88778	down	133.907	70.8836	0.465501	-0.451189	BC031123	98053
10483025	Rbms1	RNA binding motif, single stranded interacting protein 1	0.0298774	1.88214	down	113.503	59.9364	0.529192	-0.383183	BC016501	56878
10369704	Hnrnph3	heterogeneous nuclear ribonucleoprotein H3	0.00141851	1.8962	down	400.074	211.031	0.452018	-0.471092	BC147496	432467
10451547	Gm16494	predicted gene 16494	0.00381448	1.89961	down	101.716	53.5595	0.456094	-0.46961		100043385
10472587	Rpl13	ribosomal protein L13	0.0401239	1.92357	down	1189.62	624.032	0.382138	-0.561646		270106
10367945	Phactr2	phosphatase and actin regulator 2	0.0393923	1.89284	down	86.4678	45.298	0.548485	-0.372069	BC130264	215789
10364683	Stk11	serine/threonine kinase 11	0.0185656	1.90204	down	122.889	64.3549	0.527364	-0.400181	AF129870	20869
10443027	A930001N09Rik	RIKEN cDNA A930001N09 gene	0.0131137	1.91696	down	218.934	114.21	0.469271	-0.469548	BC113191	77128
10448192	Gm6540	predicted gene 6540	0.0130005	1.91861	down	170.008	88.6693	0.460883	-0.479175		624960
10550296	Zc3h4	zinc finger CCCH-type containing 4	0.0258017	1.92339	down	138.991	72.4891	0.440768	-0.502887	BC057627	330474
10416837	Irg1	immunoresponsive gene 1	0.0257461	1.90873	down	69.5211	36.2362	0.525752	-0.406858	L38281	16365
10412421	Zfp131	zinc finger protein 131	0.0393307	1.90545	down	101.854	53.0232	0.541303	-0.388831	AY092766	72465
10380560	Zfp652	zinc finger protein 652	0.045347	1.92727	down	231.517	120.462	0.453362	-0.493194	BC055752	268469
10435271	Heg1	HEG homolog 1 (zebrafish)	0.00371983	1.92532	down	247.908	128.774	0.470085	-0.475016	BC076596	77446
10472212	Pkp4	plakophilin 4	0.0110105	1.92307	down	580.76	301.429	0.502578	-0.44083	BC079848	227937
10572870	Hmgxb4	HMG box domain containing 4	0.0144804	1.93731	down	117.078	60.604	0.43558	-0.518476	BC049800	70823
10371356	Appl2	adaptor protein, phosphotyrosine interaction, PH domain and leucine zipper containing 2	0.026158	1.94569	down	259.664	134.169	0.422262	-0.538017	AY113706	216190
10578574	Stox2	storkhead box 2	0.0217303	1.92678	down	120.015	61.9927	0.537605	-0.408584	BC100572	71069
10391577	Hdac5	histone deacetylase 5	0.00856713	1.93982	down	153.708	79.0893	0.518824	-0.437097	BC058554	15184
10450055	H2-Ke2	H2-K region expressed gene 2	0.0426124	1.94275	down	108.37	55.7389	0.484602	-0.473497	M65255	14976
10446334	Glcci1	glucocorticoid induced transcript 1	0.0482413	1.97372	down	232.547	119.24	0.379542	-0.601374	BC050802	170772
10416709	Tdrd3	tudor domain containing 3	0.0245934	1.94244	down	112.498	57.6215	0.5372	-0.420672	BC005670	219249
10375973	Taf13	TAF13 RNA polymerase II, TATA box binding protein (TBP)-associated factor	0.0343189	1.94828	down	98.3168	50.2009	0.525905	-0.436299	BC021447	99730
10546586	Tmf1	TATA element modulatory factor 1	0.00535824	1.96492	down	142.467	72.5308	0.479871	-0.494602	BC150931	232286
10558436	BC005624		0.0155927	1.96771	down	233.795	118.883	0.481499	-0.495016	BC005624	227707
10440661	Rpl13	ribosomal protein L13	0.0149548	1.9764	down	828.943	420.876	0.437505	-0.545371	BC055358	270106
10501179	Rpl13	ribosomal protein L13	0.0241711	1.98294	down	889.878	451.376	0.42171	-0.565933	BC055358	270106
10464974	Sf3b2	splicing factor 3b, subunit 2	0.0114034	1.96717	down	121.506	61.6246	0.525531	-0.450587	BC049118	319322
10490169	Ppp4r1l	protein phosphatase 4, regulatory subunit 1-like	0.033685	1.95658	down	80.0737	40.6046	0.56782	-0.400514		100043911
10404827	Nol7	nucleolar protein 7	0.0402654	1.96167	down	111.899	56.6305	0.544453	-0.427627	AB041566	70078
10379689	Taf15	TAF15 RNA polymerase II, TATA box binding protein (TBP)-associated factor	0.00856872	1.98517	down	152.753	76.7979	0.532986	-0.456277	BC137591	70439
10460645	Map3k11	mitogen-activated protein kinase kinase kinase 11	0.0415567	1.98065	down	116.612	58.595	0.528015	-0.457958	BC095963	26403
10433996	Snap29	synaptosomal-associated protein 29	0.0016425	1.99382	down	133.974	67.1706	0.513021	-0.482516	AY008722	67474
10382200	Ccdc46	coiled-coil domain containing 46	0.0376952	1.97878	down	63.2031	31.6674	0.569892	-0.414719	BC086808	76380
10585301	Rdx|9830163H01Rik	radixin | RIKEN cDNA 9830163H01 gene	0.0336075	2.01176	down	129.526	64.5546	0.483467	-0.524989	BC053417|BC147413	19684 | 414109
10497648	Phc3	polyhomeotic-like 3 (Drosophila)	0.0159036	2.00607	down	227.763	113.497	0.506256	-0.498118	BC132533	241915
10591357	Eif3g	eukaryotic translation initiation factor 3, subunit G	0.0385267	1.9951	down	195.528	97.211	0.565901	-0.430562	BC008511	53356
10531340	Rpl13	ribosomal protein L13	0.0276284	2.02638	down	851.857	423.403	0.425471	-0.593437	U28917	270106
10379875	Rpl13	ribosomal protein L13	0.0305978	2.03291	down	712.132	353.001	0.435162	-0.588382	U28917	270106
10594973	Unc13c	unc-13 homolog C (C. elegans)	0.018732	2.03231	down	139.044	68.5117	0.497043	-0.526079	BC030416	208898
10415660	Rpl13	ribosomal protein L13	0.00893977	2.04454	down	813.129	398.385	0.487988	-0.543791	BC055358	270106
10557793	Stx4a	syntaxin 4A (placental)	0.00597751	2.04515	down	496.024	242.654	0.507083	-0.525121	BC005791	20909
10584259	Fez1	fasciculation and elongation protein zeta 1 (zygin I)	0.0474598	2.0515	down	294.972	144.003	0.50871	-0.527969	BC029629	235180
10454877	Pura	purine rich element binding protein A	0.0432186	2.06314	down	267.327	130.133	0.493594	-0.551246	U02098	19290
10350504	Gm5263	predicted gene 5263	0.0152685	2.06358	down	145.781	70.7756	0.501112	-0.54404		383571
10494322	Anp32e	acidic (leucine-rich) nuclear phosphoprotein 32 family, member E	0.010946	2.06083	down	136.483	66.193	0.528537	-0.514688	BC005690	66471
10436678	Gabpa	GA repeat binding protein, alpha	0.0449578	2.07563	down	91.457	44.3138	0.489417	-0.56413	BC052448	14390
10441973	Tbp	TATA box binding protein	0.019199	2.06377	down	75.2244	36.2964	0.570323	-0.47496	BC012685	21374
10576210	Rpl13	ribosomal protein L13	0.0198809	2.102	down	704.732	337.134	0.466485	-0.605277	BC083148	270106
10503249	Rpl13	ribosomal protein L13	0.00953817	2.10072	down	798.051	380.556	0.509474	-0.56141	U28917	270106
10544015	Ybx1	Y box protein 1	0.00670892	2.10663	down	337.816	160.073	0.573998	-0.500937	M60419	22608
10378068	Xaf1	XIAP associated factor 1	0.00657496	2.1106	down	178.045	84.2996	0.550543	-0.52711		327959
10418171	Zcchc24	zinc finger, CCHC domain containing 24	0.0358517	2.09396	down	260.658	123.267	0.619226	-0.447006	BC147264	71918
10441987	Chd1	chromodomain helicase DNA binding protein 1	0.000948279	2.11629	down	124.564	58.8675	0.534825	-0.546711	BC115822	12648
10473399	Prg2	proteoglycan 2, bone marrow	0.0259736	2.10435	down	62.4035	29.4652	0.598259	-0.475118	BC109348	19074
10435769	Zbtb20	zinc finger and BTB domain containing 20	0.0490844	2.14934	down	229.837	108.404	0.459051	-0.644845	BC056446	56490
10516706	Khdrbs1	KH domain containing, RNA binding, signal transduction associated 1	0.0150688	2.12864	down	142.09	67.0096	0.496159	-0.593772	BC002051	20218
10492229	Rpl13	ribosomal protein L13	0.0259828	2.15197	down	852.949	399.509	0.462675	-0.64298	U28917	270106
10519607	4930420K17Rik	RIKEN cDNA 4930420K17 gene	0.036652	2.12248	down	162.583	76.1466	0.585666	-0.500086	BC147127	652925
10601863	Gm7966	predicted gene 7966	0.000362876	2.13771	down	87.4969	40.9344	0.538092	-0.557976		666180
10376950	Pmp22	peripheral myelin protein 22	0.0272122	2.13912	down	648.243	302.716	0.55712	-0.539897	BC010765	18858
10358609	Hmcn1	hemicentin 1	0.026755	2.1342	down	66.5103	31.0277	0.583855	-0.509838		545370
10593878	Snx33	sorting nexin 33	0.0438751	2.15653	down	106.125	49.0047	0.580571	-0.528138	BC096472	235406
10458560	Fgf1	fibroblast growth factor 1	0.0152991	2.18046	down	215.963	98.8842	0.579589	-0.545042	U67610	14164
10372082	Nudt4	nudix (nucleoside diphosphate linked moiety X)-type motif 4	0.00918904	2.22076	down	384.25	173.474	0.535831	-0.615221	BC027209	71207
10469720	Acbd5	acyl-Coenzyme A binding domain containing 5	0.00241256	2.21634	down	155.186	69.9806	0.589549	-0.558631	BC061484	74159
10572747	Tpm4	tropomyosin 4	0.0311169	2.20713	down	281.219	126.205	0.654022	-0.488148	BC070421	326618
10535894	Hmgb1	high mobility group box 1	0.0322856	2.21059	down	66.7234	29.8914	0.653571	-0.490858	BC111468	15289
10575380	Hydin	hydrocephalus inducing	0.0184326	2.24054	down	76.379	33.8805	0.660176	-0.503673	AY173049	244653
10604663	Hmgb1	high mobility group box 1	0.0475813	2.29528	down	208.205	91.7548	0.532676	-0.665992	L38477	15289
10502232	Aimp1	aminoacyl tRNA synthetase complex-interacting multifunctional protein 1	0.0267084	2.35056	down	113.653	48.8268	0.527917	-0.705086	BC002054	13722
10504730	Anp32b	acidic (leucine-rich) nuclear phosphoprotein 32 family, member B	0.0131808	2.35484	down	361.344	154.189	0.554008	-0.681618	BC093506	67628
10515878	Ybx1	Y box protein 1	0.0292799	2.32702	down	162.273	69.0082	0.700123	-0.518362	M60419	22608
10411927	Cwc27	CWC27 spliceosome-associated protein homolog (S. cerevisiae)	0.0409697	2.35819	down	102.835	43.2319	0.670487	-0.567192	BC025437	67285
10469322	Vim	vimentin	0.0418133	2.37978	down	427.041	178.131	0.667695	-0.583136	M26251	22352
10496715	Znhit6	zinc finger, HIT type 6	0.0119947	2.45987	down	61.9736	25.2898	0.606177	-0.692404	BC147498	229937
10435266	Heg1	HEG homolog 1 (zebrafish)	0.0184514	2.57681	down	151.176	58.7771	0.668095	-0.697494		77446
10421188	R3hcc1	R3H domain and coiled-coil containing 1	0.0155821	2.71987	down	118.93	43.5883	0.74787	-0.695669	BC059860	71843
10584674	Mcam	melanoma cell adhesion molecule	0.0361343	2.7066	down	241.903	88.5569	0.768379	-0.668104	BC026985	84004
10511113	Cdk11b	cyclin-dependent kinase 11B	0.016646	2.72076	down	189.262	69.1127	0.77785	-0.66616	L37092	12537
