# Supplementary material for: Immune Clearance of Attenuated Rabies Virus Results in Neuronal Survival with Altered Gene Expression
Source: PLoS Pathog. 2012 Oct 11;8(10):e1002971. doi: 10.1371/journal.ppat.1002971 (PMC3469654; doi:10.1371/journal.ppat.1002971)
Supplement: Table S2 — Microarray analysis of RABV-infected neurons 3 months after infection. The table shows “neuron-specific genes” up- or down-regulated in RABV infected Cre-mice. (XLSX) [file ppat.1002971.s003.xlsx]

## Sheet: Nervous_Systems_Query
Transcripts Cluster Id	Gene Symbol	Gene Description	p-value	Fold Change (absolute)	Regulation	Uninfected (raw)	Infected (raw)	Uninfected (normalized)	Infected (normalized)	Genbank	Entrez Gene
10399121	Ptprn2	protein tyrosine phosphatase, receptor type, N polypeptide 2	0.00107185	3.06142	up	96.7782	296.082	-0.831171	0.783029	BC133678	19276
10598359	Syp	synaptophysin	0.0315435	2.60093	up	133.358	348.38	-0.663344	0.715685	BC014823	20977
10552857	Slc17a7	solute carrier family 17 (sodium-dependent inorganic phosphate cotransporter), member 7	0.000775146	2.60033	up	247.115	642.715	-0.680945	0.69775	BC054462	72961
10355813	Ptprn	protein tyrosine phosphatase, receptor type, N	0.00230677	2.30933	up	138.99	321.064	-0.596537	0.61094	DQ832283	19275
10425335	Syngr1	synaptogyrin 1	0.0163981	2.27638	up	128.13	290.119	-0.655795	0.530944	BC138728	20972
10548791	Grin2b	glutamate receptor, ionotropic, NMDA2B (epsilon 2)	0.0039048	2.26682	up	145.153	329.421	-0.563095	0.617575	D10651	14812
10374202	Adcy1	adenylate cyclase 1	0.0442782	2.24309	up	63.599	143.448	-0.550027	0.615461	BC050125	432530
10503902	Cnr1	cannabinoid receptor 1 (brain)	0.0158804	2.17884	up	73.3059	159.573	-0.571425	0.552134	BC075644	12801
10480492	Cacna1b	calcium channel, voltage-dependent, N type, alpha 1B subunit	0.0389503	2.17649	up	74.7112	162.768	-0.554637	0.567367	AF042317|U04999|AK134542|AK081230	12287
10379482	Cdk5r1	cyclin-dependent kinase 5, regulatory subunit 1 (p35)	0.0214794	2.16839	up	100.828	217.202	-0.635762	0.480864	BC050768	12569
10472313	Tbr1	T-box brain gene 1	0.0233408	2.15322	up	154.719	330.841	-0.629547	0.476946	BC052737	21375
10429029	Adcy8	adenylate cyclase 8	0.0471238	2.13933	up	23.6299	50.7867	-0.520495	0.576666	U85021	11514
10380665	Hoxb1	homeobox B1	0.00149688	2.05992	up	20.426	42.0849	-0.512962	0.529624	BC103605	15407
10484941	Madd	MAP-kinase activating death domain	0.0325578	2.01476	up	66.1861	133.028	-0.524572	0.486038	AY263980|AY263981|AY263982|AY263983|AY263984|BC063386|AY263985|AY263986|AY263987|AY263988|AY263989|BC003255|AK035777|BC030369	228355
10355893	Epha4	Eph receptor A4	0.00408146	1.92493	up	102.897	197.901	-0.498375	0.446428	BC052164	13838
10394731	Rock2	Rho-associated coiled-coil containing protein kinase 2	0.0489856	1.91982	up	38.1356	74.0181	-0.374817	0.566155	BC056964	19878
10521261	Htt	huntingtin	0.0168103	1.90864	up	60.4142	115.059	-0.493846	0.438702	U24233	15194
10408329	Gmnn	geminin	0.0499873	1.90467	up	41.5892	79.9366	-0.394891	0.534646	BC056964	57441
10471129	Ncs1	neuronal calcium sensor 1	0.0265293	1.8998	up	43.2994	82.3482	-0.452661	0.47319	BC059825	14299
10573348	Cacna1a	calcium channel, voltage-dependent, P/Q type, alpha 1A subunit	0.0493328	1.8929	up	123.085	234.871	-0.398976	0.521625	AB066608	12286
10540298	Chl1	cell adhesion molecule with homology to L1CAM	0.0290889	1.8853	up	85.6853	160.685	-0.51441	0.400383	BC131670	12661
10467599	Slit1	slit homolog 1 (Drosophila)	0.0460248	1.86315	up	45.7313	84.5054	-0.519154	0.378591	BC057131	20562
10387014	Map2k4	mitogen-activated protein kinase kinase 4	0.0105979	1.84888	up	103.143	190.323	-0.483592	0.403061	U18310	26398
10560919	Atp1a3	ATPase, Na+/K+ transporting, alpha 3 polypeptide	0.0071968	1.84815	up	571.05	1053.95	-0.47816	0.407919	BC020177	232975
10454632	Camk4	calcium/calmodulin-dependent protein kinase IV	0.0384107	1.84333	up	102.793	188.718	-0.475965	0.406352	BC070420	12326
10409424	Mxd3	Max dimerization protein 3	0.0170715	1.83983	up	55.7447	102.876	-0.392381	0.487195	BC051970	17121
10582958	Gucy1a2	guanylate cyclase 1, soluble, alpha 2	0.0248226	1.83678	up	93.3791	171.406	-0.445379	0.431803		234889
10381272	Cntnap1	contactin associated protein-like 1	0.022794	1.83452	up	68.8685	125.796	-0.50132	0.374079	AF039833	53321
10590325	Ctnnb1	catenin (cadherin associated protein), beta 1	0.0174815	1.82367	up	244.106	444.327	-0.458638	0.408203
10554778	Grm5	glutamate receptor, metabotropic 5	0.004423	1.81685	up	98.8176	179.638	-0.415145	0.446295	EF508472	108071
10385283	Gabrg2	gamma-aminobutyric acid (GABA) A receptor, subunit gamma 2	0.0236343	1.80942	up	89.5997	161.557	-0.471049	0.384475	M62374	14406
10448631	Tsc2	tuberous sclerosis 2	0.0461485	1.80102	up	107.111	191.292	-0.510195	0.33862
10426315	Lrrk2	leucine-rich repeat kinase 2	0.042264	1.79335	up	40.3929	71.9218	-0.492928	0.34973	AY792512	66725
10356177	Dner	delta/notch-like EGF-related receptor	0.00914833	1.78591	up	81.4228	145.189	-0.456245	0.380413	BC034634	227325
10426704	Kcnh3	potassium voltage-gated channel, subfamily H (eag-related), member 3	0.0364244	1.78518	up	43.1754	77.5051	-0.360596	0.475476	BC141013	16512
10453518	Nrxn1	neurexin I	0.0382194	1.77565	up	155.211	273.896	-0.480599	0.347751	BC047146	18189
10443108	Syngap1	synaptic Ras GTPase activating protein 1 homolog (rat)	0.00845824	1.76237	up	296.311	522.139	-0.411363	0.406151		240057
10576639	Nrp1	neuropilin 1	0.0133691	1.75991	up	61.0553	107.23	-0.447189	0.368309	D50086	18186
10542317	Cdkn1b	cyclin-dependent kinase inhibitor 1B	0.049936	1.74064	up	126.525	220.076	-0.405566	0.394053		12576
10553917	Apba2	amyloid beta (A4) precursor protein-binding, family A, member 2	0.018873	1.74018	up	52.7669	91.8622	-0.394082	0.405154	BC057620	11784
10478647	Slc12a5	solute carrier family 12, member 5	0.0244271	1.73873	up	117.263	204.541	-0.3572	0.440834	BC054808	57138
10518642	Ube4b	ubiquitination factor E4B, UFD2 homolog (S. cerevisiae)	0.00910879	1.7317	up	119.194	206.217	-0.415205	0.376982	AF260926	63958
10445078	Gabbr1	gamma-aminobutyric acid (GABA) B receptor, 1	0.0285825	1.72503	up	263.87	453.338	-0.446043	0.340582	BC054735	54393
10484318	Nckap1	NCK-associated protein 1	0.0301973	1.72127	up	205.289	351.844	-0.446333	0.337141	AK122318	50884
10508052	Grik3	glutamate receptor, ionotropic, kainate 3	0.035924	1.71693	up	58.232	99.7739	-0.410337	0.369494		14807
10506714	Lrp8	low density lipoprotein receptor-related protein 8, apolipoprotein e receptor	0.00190944	1.70862	up	106.018	181.191	-0.372322	0.400506	D85463	16975
10552632	Shank1	SH3/ankyrin domain gene 1	0.0181704	1.70469	up	136.999	233.087	-0.414564	0.354947	AK078290|AK082624	243961
10601152	Nlgn3	neuroligin 3	0.0187783	1.70359	up	62.8507	107.332	-0.34514	0.423435	BC150773	245537
10452047	Ptprs	protein tyrosine phosphatase, receptor type, S	0.00761037	1.69931	up	193.166	328.272	-0.380895	0.384053	BC052462	19280
10579554	Unc13a	unc-13 homolog A (C. elegans)	0.0309202	1.69535	up	96.0512	162.522	-0.402386	0.359195	AY753536	382018
10363056	Sim1	single-minded homolog 1 (Drosophila)	0.0236548	1.69266	up	26.5101	44.8985	-0.372444	0.386844	U40575	20464
10440849	Synj1	synaptojanin 1	0.0167327	1.68479	up	215.845	363.015	-0.405154	0.347416	AK080946	104015
10499643	Chrnb2	cholinergic receptor, nicotinic, beta polypeptide 2 (neuronal)	0.00328744	1.67998	up	34.9019	58.651	-0.364011	0.384434	BC065103	11444
10528972	Otof	otoferlin	0.00299649	1.66469	up	30.4604	50.7045	-0.369388	0.365863	AF183184	83762
10354472	Gls	glutaminase	0.041728	1.65356	up	141.376	234.806	-0.315692	0.409883	BC025534	14660
10389929	Cacna1g	calcium channel, voltage-dependent, T type, alpha 1G subunit	0.0434033	1.65074	up	53.0935	87.4242	-0.385897	0.337219	BC057399|DQ317412|AF227530	12291
10576062	Jph3	junctophilin 3	0.0463266	1.6492	up	58.6832	96.191	-0.433611	0.288155	AB024449	57340
10350951	Tnr	tenascin R	0.0207161	1.64511	up	47.104	77.2906	-0.40586	0.31232	BC132392	21960
10385048	Tlx3	T-cell leukemia, homeobox 3	0.00637294	1.63445	up	36.5309	59.7383	-0.340298	0.368506	BC141308	27140
10540408	Itpr1	inositol 1,4,5-triphosphate receptor 1	0.0332629	1.63197	up	170.903	277.77	-0.41179	0.294824	BC003271|AK049015|AK042240	16438
10502732	Prkacb	protein kinase, cAMP dependent, catalytic, beta	0.0129866	1.62719	up	195.473	317.689	-0.375401	0.32698	BC054533	18749
10367775	Stxbp5	syntaxin binding protein 5 (tomosyn)	0.0368011	1.61846	up	106.549	172.357	-0.352771	0.341848	AF516607	78808
10476314	Prnp	prion protein	0.0339223	1.60726	up	238.159	381.419	-0.389964	0.29464	M13685	19122
10404264	Prl	prolactin	0.041144	1.59147	up	31.3371	49.7345	-0.365669	0.304691	BC061141	19109
10476192	Oxt	oxytocin	0.0341507	1.58279	up	39.8047	63.2262	-0.280743	0.381728	BC117030	18429
10564624	St8sia2	ST8 alpha-N-acetyl-neuraminide alpha-2,8-sialyltransferase 2	0.0188785	1.56407	up	36.85	57.6825	-0.309175	0.336132	BC096546	20450
10488374	Foxa2	forkhead box A2	0.0286353	1.55916	up	28.1333	43.9937	-0.265393	0.375372	L10409	15376
10363415	Spock2	sparc/osteonectin, cwcv and kazal-like domains proteoglycan 2	0.022419	1.55426	up	296.317	459.976	-0.337993	0.29823	BC057324	94214
10368907	Nr2e1	nuclear receptor subfamily 2, group E, member 1	0.020155	1.55167	up	33.2761	51.5346	-0.355471	0.278353	BC057104	21907
10427928	Trio	triple functional domain (PTPRF interacting)	2.22755e-05	1.52175	up	115.983	176.498	-0.304221	0.301515	BC067059	223435
10466920	Slc1a1	solute carrier family 1 (neuronal/epithelial high affinity glutamate transporter, system Xag), member 1	0.0362249	1.51899	up	83.5475	127.24	-0.265352	0.337763	BC064797	20510
10532630	Adrbk2	adrenergic receptor kinase, beta 2	0.0353764	1.51629	up	39.4216	59.9105	-0.269027	0.331514		320129
10572949	Nr3c2	nuclear receptor subfamily 3, group C, member 2	0.00666552	1.51378	up	35.177	53.2748	-0.283524	0.314628	BC133713	110784
10449343	Grm4	glutamate receptor, metabotropic 4	0.00213476	1.51029	up	34.9254	52.7379	-0.310586	0.28424	BC072635	268934
10398727	Klc1	kinesin light chain 1	0.0410642	1.52119	down	296.609	194.263	0.356846	-0.248358	BC055744	16593
10563797	Dbx1	developing brain homeobox 1	0.0118213	1.52154	down	66.2446	43.5097	0.317908	-0.287626	BC082541	13172
10530287	Apbb2	amyloid beta (A4) precursor protein-binding, family B, member 2	0.019072	1.52185	down	344.561	226.179	0.321518	-0.284306	BC076587|U70210|AK172405|AK032770|AK182824	11787
10514466	Jun		0.00340271	1.53152	down	388.51	253.736	0.296564	-0.318404	J04115	16476
10347351	Ctdsp1	CTD (carboxy-terminal domain, RNA polymerase II, polypeptide A) small phosphatase 1	0.03913	1.60751	down	118.531	73.3924	0.410919	-0.273905	AY028804	227292
10454786	Ctnna1	catenin (cadherin associated protein), alpha 1	0.0483286	1.63422	down	136.002	83.4099	0.333309	-0.375294	BC105576	12385
10355403	Fn1	fibronectin 1	0.0242598	1.63711	down	404.473	246.314	0.409753	-0.301395	BC138421|BC145271|BC099373|BC051082|AK159794|BC085240|AK054456|BC010335|AK164476	14268
10491477	Sox2	SRY-box containing gene 2	0.00113945	1.6592	down	90.2931	54.4225	0.362104	-0.368381	BC057574	20674
10373113	Kif5a	kinesin family member 5A	0.0283891	1.67139	down	575.166	342.918	0.418364	-0.322684	BC058396	16572
10491106	Pld1	phospholipase D1	0.0210431	1.67689	down	89.0979	52.9826	0.421403	-0.324388	U87868	18805
10346943	Creb1	cAMP responsive element binding protein 1	0.00151	1.68407	down	180.642	107.277	0.369997	-0.381956	BC021649	12912
10362596	Fyn		0.0192703	1.68771	down	97.7372	58.0283	0.346894	-0.408171	M27266	14360
10358816	Lamc1	laminin, gamma 1	0.0292427	1.77066	down	102.03	57.3995	0.456097	-0.36819	J02930	226519
10430201	Myh9	myosin, heavy polypeptide 9, non-muscle	0.0235718	1.77429	down	170.553	95.8572	0.447797	-0.379448	BC054360	17886
10506031	Nfia	nuclear factor I/A	0.00166851	1.79708	down	247.189	137.56	0.419707	-0.42595	D90173|BC075702|D90174|AF326553|AF326554|BC122878|D90175|D90176|AK054310|AK139357|AK050320	18027
10588083	Faim	Fas apoptotic inhibitory molecule	0.000683004	1.84676	down	140.378	76.0228	0.431824	-0.453175	BC079662	23873
10528227	Gnai1	guanine nucleotide binding protein (G protein), alpha inhibiting 1	0.0200019	1.84879	down	315.666	170.79	0.44	-0.446584	BC138862	14677
10364683	Stk11	serine/threonine kinase 11	0.0185656	1.90204	down	122.889	64.3549	0.527364	-0.400181	AF129870	20869
10594973	Unc13c	unc-13 homolog C (C. elegans)	0.018732	2.03231	down	139.044	68.5117	0.497043	-0.526079	BC030416	208898
10436678	Gabpa	GA repeat binding protein, alpha	0.0449578	2.07563	down	91.457	44.3138	0.489417	-0.56413	BC052448	14390
10376950	Pmp22	peripheral myelin protein 22	0.0272122	2.13912	down	648.243	302.716	0.55712	-0.539897	BC010765	18858
10535894	Hmgb1	high mobility group box 1	0.0322856	2.21059	down	66.7234	29.8914	0.653571	-0.490858	BC111468	15289
10604663	Hmgb1	high mobility group box 1	0.0475813	2.29528	down	208.205	91.7548	0.532676	-0.665992	L38477	15289
10469322	Vim	vimentin	0.0418133	2.37978	down	427.041	178.131	0.667695	-0.583136	M26251	22352
